# Supplementary material for: Footprints of Fascination: Digital Traces of Public Engagement with Particle Physics on CERN's Social Media Platforms
Source: PLoS One. 2016 May 27;11(5):e0156409. doi: 10.1371/journal.pone.0156409 (PMC4883777; doi:10.1371/journal.pone.0156409)
Supplement: S1 File — (XLS) [file pone.0156409.s003.xls]

## Sheet: cern1-v4
SUBJECT	TYPE	POSTDATE	PLATFORM	CODE	POST	Followers	Followers_log10	LIKES	Likes_pkU	Likes_pkU_z	COMMENTS	Comments_pkU	Comments_pkU_z	SHARES	Shares_pkU	Shares_pkU_z	CLICK_THROUGHS	CTs_pkU	CTs_pkU_z	AVG_VISIT_DURATION	AVG_VISIT_DURATION_z	RETENTION_RATE	RETENTION_RATE_z
Archive pics	GWII	2014-10-20	Facebook	tG01F	https://www.facebook.com/cern/photos/a.173272186093468.45199.169005736520113/717713191649362/?type=1	343998	5.53656	151	0.438956	-0.416064	3	0.00872098	-0.396987	13	0.0377909	-0.464855	29	0.0843028	-0.332114	0	-0.3308	0	-0.716751
LHC model	GWII	2014-10-27	Facebook	tG02Fa	https://www.facebook.com/cern/photos/a.173272186093468.45199.169005736520113/720913521329329/?type=1	347392	5.54082	302	0.869335	-0.184308	20	0.0575718	-0.116654	24	0.0690862	-0.367356	51	0.146808	-0.210998	2	-0.285538	6	0.201507
LHC model	GWII	2014-10-27	Facebook	tG02Fb	https://www.facebook.com/cern/photos/a.173272186093468.45199.169005736520113/720913521329329/?type=1	347392	5.54082										14	0.0403003	-0.417377	0	-0.3308	0	-0.716751
ISR archive pic	GWII	2014-11-03	Facebook	tG03Fa	https://www.facebook.com/cern/photos/a.173272186093468.45199.169005736520113/724109244343090/?type=1	349907	5.54395	146	0.417254	-0.427751	16	0.0457264	-0.18463	10	0.028579	-0.493554	17	0.0485843	-0.401325	9	-0.127119	6	0.201507
ISR archive pic	GWII	2014-11-03	Facebook	tG03Fb	https://www.facebook.com/cern/photos/a.173272186093468.45199.169005736520113/724109244343090/?type=1	349907	5.54395										69	0.197195	-0.113364	24	0.212348	6	0.201507
CMS Cristal-ise	GWII	2014-11-10	Facebook	tG04F	https://www.facebook.com/cern/photos/a.173272186093468.45199.169005736520113/727793313974683/?type=1	353527	5.54842	176	0.49784	-0.384355	11	0.031115	-0.268478	17	0.0480869	-0.432778	26	0.0735446	-0.35296	1	-0.308169	8	0.507592
ASACUSA	GWII	2014-11-17	Facebook	tG05F	https://www.facebook.com/cern/photos/a.173272186093468.45199.169005736520113/731218013632213/?type=1	358274	5.55422	379	1.05785	-0.0827937	10	0.0279116	-0.286861	38	0.106064	-0.252153	26	0.0725702	-0.354848	11	-0.081857	8	0.507592
Octopus	GWII	2014-11-24	Facebook	tG06Fa	https://www.facebook.com/cern/photos/a.173272186093468.45199.169005736520113/734453093308705/?type=1	362576	5.5594	243	0.670204	-0.291538	10	0.0275804	-0.288761	23	0.063435	-0.384962	15	0.0413706	-0.415303	0	-0.3308	0	-0.716751
Octopus	GWII	2014-11-24	Facebook	tG06Fb	https://www.facebook.com/cern/photos/a.173272186093468.45199.169005736520113/734453093308705/?type=1	362576	5.5594										24	0.066193	-0.367205	0	-0.3308	0	-0.716751
Pipes	GWII	2014-12-01	Facebook	tG07Fa	https://www.facebook.com/cern/photos/a.173272186093468.45199.169005736520113/737792832974731/?type=1	364826	5.56209	176	0.482422	-0.392658	22	0.0603027	-0.100983	12	0.0328924	-0.480116	22	0.0603027	-0.378618	15	0.00866775	5	0.0484636
Pipes	GWII	2014-12-01	Facebook	tG07Fb	https://www.facebook.com/cern/photos/a.173272186093468.45199.169005736520113/737792832974731/?type=1	364826	5.56209										10	0.0274103	-0.442353	0	-0.3308	0	-0.716751
ATLAS clean	GWII	2014-12-08	Facebook	tG08F	https://www.facebook.com/cern/photos/a.173272186093468.45199.169005736520113/741291095958238/?type=1	367397	5.56514	345	0.939039	-0.146773	13	0.0353841	-0.24398	31	0.0843774	-0.319717	139	0.378337	0.237632	12	-0.0592258	2	-0.410665
Collisioneur	News	2014-10-17	Facebook	tN01F	https://www.facebook.com/cern/photos/a.173272186093468.45199.169005736520113/715836981836983/?type=1	343243	5.5356	188	0.547717	-0.357497	8	0.0233071	-0.313284	29	0.0844882	-0.319371	86	0.250551	-0.00997644	2	-0.285538	2	-0.410665
UN event	News	2014-10-20	Facebook	tN02F	https://www.facebook.com/cern/photos/a.173272186093468.45199.169005736520113/717677924986222/?type=1	343998	5.53656	653	1.89827	0.369766	56	0.162792	0.487155	137	0.398258	0.658166	59	0.171513	-0.163129	30	0.348136	3	-0.257622
CERN60 vid	News	2014-10-21	Facebook	tN03F	https://www.facebook.com/cern/posts/718245458262802	344282	5.53691	242	0.702912	-0.273925	21	0.0609965	-0.0970016	75	0.217845	0.0960953	163	0.473449	0.421929	16	0.0312989	6	0.201507
IceCube VV	News	2014-10-23	Facebook	tN04F	https://www.facebook.com/cern/posts/719011081519573	344829	5.5376	449	1.30209	0.0487309	10	0.0289999	-0.280616	6	0.0173999	-0.528382	84	0.243599	-0.0234479	1	-0.308169	1	-0.563708
Nov Courier	News	2014-10-28	Facebook	tN05Fa	https://www.facebook.com/cern/photos/a.173272186093468.45199.169005736520113/721298464624168/?type=1	347931	5.54149	245	0.704163	-0.273252	3	0.0086224	-0.397553	23	0.0661051	-0.376643	30	0.086224	-0.328391	1	-0.308169	3	-0.257622
Nov Courier	News	2014-10-28	Facebook	tN05Fb	https://www.facebook.com/cern/photos/a.173272186093468.45199.169005736520113/721298464624168/?type=1	347931	5.54149										33	0.0948464	-0.311683	0	-0.3308	0	-0.716751
TEDx videos	News	2014-10-29	Facebook	tN06F	https://www.facebook.com/cern/photos/a.173272186093468.45199.169005736520113/721785941242087/?type=1	348311	5.54197	181	0.519651	-0.372611	7	0.020097	-0.331706	22	0.0631619	-0.385812	58	0.166518	-0.172807	0	-0.3308	0	-0.716751
LHChamber	News	2014-10-30	Facebook	tN07F	https://www.facebook.com/cern/photos/a.173272186093468.45199.169005736520113/722284267858921/?type=1	348585	5.54231	467	1.3397	0.0689822	51	0.146306	0.39255	128	0.367199	0.561402	393	1.12742	1.68911	24	0.212348	11	0.966721
Halloween	News	2014-10-31	Facebook	tN08F	https://www.facebook.com/cern/photos/a.173272186093468.45199.169005736520113/722744467812901/?type=1	348810	5.54259	182	0.521774	-0.371467	18	0.051604	-0.150901	13	0.0372696	-0.466479	60	0.172013	-0.162158	0	-0.3308	0	-0.716751
Archive pics	GWII	2014-10-20	Google+	tG01G	https://plus.google.com/106123073424280939934/posts/KKxJdrpd6KK	105000	5.02119	49	0.466667	-0.641902	2	0.0190476	-0.487727	3	0.0285714	-0.438003	10	0.0952381	-0.461883	105	4.70486	10	1.02049
BellDay	News	2014-11-04	Facebook	tN10F	https://www.facebook.com/cern/photos/a.173272186093468.45199.169005736520113/724755554278459/?type=1	351021	5.54533	414	1.17942	-0.0173306	10	0.0284883	-0.283551	59	0.168081	-0.058941	40	0.113953	-0.27466	0	-0.3308	2	-0.410665
Particle Fever	News	2014-11-04	Facebook	tN11F	https://www.facebook.com/cern/photos/a.173272186093468.45199.169005736520113/724791784274836/?type=1	351021	5.54533	108	0.307674	-0.486759	21	0.0598255	-0.103722	29	0.0826161	-0.325204	10	0.0284883	-0.440264	0	-0.3308	0	-0.716751
Particle Fever	News	2014-11-04	Facebook	tN11Fw	https://www.facebook.com/cern/photos/a.173272186093468.45199.169005736520113/724791784274836/?type=1	351021	5.54533	108	0.307674	-0.486759	21	0.0598255	-0.103722	29	0.0826161	-0.325204	20	0.0569766	-0.385063	0	-0.3308	0	-0.716751
John Bell art	News	2014-11-07	Facebook	tN12F	https://www.facebook.com/cern/posts/726217670798914	352483	5.54714	117	0.331931	-0.473697	11	0.0312072	-0.267949	17	0.0482293	-0.432334	95	0.269517	0.0267721	6	-0.195013	5	0.0484636
bl4s	News	2014-11-17	Facebook	tN13Fa	https://www.facebook.com/cern/posts/731004876986860	358274	5.55422	373	1.0411	-0.0918119	45	0.125602	0.273741	117	0.326566	0.434811	86	0.24004	-0.0303446	24	0.212348	8	0.507592
bl4s	News	2014-11-17	Facebook	tN13Fb	https://www.facebook.com/cern/posts/731004876986860	358274	5.55422										211	0.588935	0.645704	11	-0.081857	9	0.660635
The Port	News	2014-11-18	Facebook	tN14F	https://www.facebook.com/cern/photos/a.173272186093468.45199.169005736520113/731514303602584/?type=1	358628	5.55464	239	0.666429	-0.293572	4	0.0111536	-0.383028	23	0.0641333	-0.382786	54	0.150574	-0.203701	52	0.846022	9	0.660635
UN event	News	2014-10-20	Twitter	tN02T	https://twitter.com/CERN/status/524156838628294657	1030000	6.01284	86	0.0834951	-0.261666	6	0.00582524	-0.166643	122	0.118447	-0.157939	209	0.202913	-0.0576415	36	2.86609	7	1.76982
Beam tests	News	2014-11-25	Facebook	tN16F	https://www.facebook.com/cern/photos/a.173272186093468.45199.169005736520113/735129593241055/?type=1	362921	5.55981	373	1.02777	-0.0989904	20	0.0551084	-0.130791	52	0.143282	-0.136202	94	0.25901	0.00641284	32	0.393398	3	-0.257622
ALICE	Wow	2014-10-21	Instagra	tW01I	http://instagram.com/p/uaUOeRqDWt/?modal=true	281	2.44871	83	295.374	2.66646	7	24.911	3.74924
bl4s	News	2014-11-27	Facebook	tN17Fb	https://www.facebook.com/cern/photos/a.173272186093468.45199.169005736520113/735949836492364/?type=1	363593	5.56062										10	0.0275033	-0.442173	1	-0.308169	10	0.813678
Dec Courier	News	2014-11-27	Facebook	tN18Fa	https://www.facebook.com/cern/photos/a.173272186093468.45199.169005736520113/736027116484636/?type=1	363593	5.56062	397	1.09188	-0.0644684	9	0.024753	-0.304987	82	0.225527	0.120029	75	0.206275	-0.0957708	3	-0.262907	3	-0.257622
Dec Courier	News	2014-11-27	Facebook	tN18Fb	https://www.facebook.com/cern/photos/a.173272186093468.45199.169005736520113/736027116484636/?type=1	363593	5.56062										81	0.222777	-0.0637952	17	0.0539301	5	0.0484636
bl4s	News	2014-12-02	Facebook	tN19Fa	https://www.facebook.com/cern/posts/738402402913774	365303	5.56265	92	0.251846	-0.516822	4	0.0109498	-0.384197	14	0.0383243	-0.463193	12	0.0328494	-0.431814	0	-0.3308	0	-0.716751
bl4s	News	2014-12-02	Facebook	tN19Fb	https://www.facebook.com/cern/posts/738402402913774	365303	5.56265										28	0.0766487	-0.346945	21	0.144455	4	-0.104579
bl4s	News	2014-12-04	Facebook	tN20Fa	https://www.facebook.com/cern/posts/739262719494409	366260	5.56379	100	0.27303	-0.505415	3	0.0081909	-0.400029	22	0.0600666	-0.395456	11	0.0300333	-0.437271	13	-0.0365946	9	0.660635
bl4s	News	2014-12-04	Facebook	tN20Fb	https://www.facebook.com/cern/posts/739262719494409	366260	5.56379										63	0.172009	-0.162167	32	0.393398	13	1.27281
Ribbon	News	2014-12-08	Facebook	tN21F	https://www.facebook.com/cern/photos/a.173272186093468.45199.169005736520113/741314745955873/?type=1	367397	5.56514	763	2.07677	0.46589	33	0.0898211	0.0684098	97	0.26402	0.239951	76	0.206861	-0.0946351	17	0.0539301	5	0.0484636
IdeaSquare	News	2014-12-09	Facebook	tN22F	https://www.facebook.com/cern/photos/a.173272186093468.45199.169005736520113/741854219235259/?type=1	367671	5.56546	214	0.582042	-0.339013	10	0.0271982	-0.290955	29	0.0788749	-0.336859	48	0.130551	-0.242498	0	-0.3308	0	-0.716751
Magnets	News	2014-12-09	Facebook	tN23F	https://www.facebook.com/cern/photos/a.173272186093468.45199.169005736520113/742000089220672/?type=1	367671	5.56546	502	1.36535	0.0827941	24	0.0652757	-0.0724449	62	0.168629	-0.057234	58	0.15775	-0.189797	12	-0.0592258	7	0.35455
PS bubble	TBT	2014-10-23	Facebook	tT01F	https://www.facebook.com/cern/photos/a.173272186093468.45199.169005736520113/719027491517932/?type=1	344829	5.5376	274	0.794597	-0.224554	4	0.0116	-0.380466	28	0.0811997	-0.329617	16	0.0463998	-0.405558	0	-0.3308	0	-0.716751
Wire-weaving	TBT	2014-10-30	Facebook	tT02F	https://www.facebook.com/cern/photos/a.173272186093468.45199.169005736520113/722224824531532/?type=1	348585	5.54231	156	0.447524	-0.411451	5	0.0143437	-0.364721	5	0.0143437	-0.537904	10	0.0286874	-0.439879	0	-0.3308	0	-0.716751
BEBC pipe	TBT	2014-11-06	Facebook	tT03F	https://www.facebook.com/cern/photos/a.173272186093468.45199.169005736520113/725664947520853/?type=1	352175	5.54676	148	0.420246	-0.42614	17	0.0482715	-0.170025	8	0.022716	-0.51182	77	0.218641	-0.0718081	0	-0.3308	0	-0.716751
Control rooms	TBT	2014-11-13	Facebook	tT04F	https://www.facebook.com/cern/photos/a.173272186093468.45199.169005736520113/729192710501410/?type=1	356485	5.55204	469	1.31562	0.056016	7	0.0196362	-0.33435	52	0.145869	-0.128143	20	0.0561033	-0.386755	1	-0.308169	5	0.0484636
1st computer	TBT	2014-11-20	Facebook	tT05Fa	https://www.facebook.com/cern/photos/a.173272186093468.45199.169005736520113/732647460155935/?type=1	360872	5.55735	194	0.537587	-0.362952	5	0.0138553	-0.367524	14	0.0387949	-0.461727	14	0.0387949	-0.420294	0	-0.3308	0	-0.716751
Halloween	News	2014-10-31	Twitter	tN08T	https://twitter.com/CERN/status/528193966932779009	1040000	6.01703	65	0.0625	-0.426618	5	0.00480769	-0.267891	74	0.0711538	-0.375367	299	0.2875	0.366802	38	3.08059	8	2.28564
Power	TBT	2014-11-27	Facebook	tT06F	https://www.facebook.com/cern/photos/a.173272186093468.45199.169005736520113/736033919817289/?type=1	363593	5.56062	136	0.374045	-0.451019	7	0.0192523	-0.336553	13	0.0357543	-0.4712	15	0.0412549	-0.415527	0	-0.3308	0	-0.716751
ISR archive pic	GWII	2014-11-03	Google+	tG03Ga	https://plus.google.com/+CERN/posts/gxydFCou9Rf	107000	5.02938	29	0.271028	-0.677236	0	0	-0.53253	1	0.00934579	-0.449538	19	0.17757	-0.434227	15	0.273374	16	1.96249
SPS Tank	TBT	2014-12-11	Facebook	tT08F	https://www.facebook.com/cern/photos/a.173272186093468.45199.169005736520113/743005672453447/?type=1	368169	5.56605	268	0.727927	-0.260455	5	0.0135807	-0.3691	17	0.0461744	-0.438736	35	0.095065	-0.31126	7	-0.172382	3	-0.257622
ALICE	Wow	2014-10-21	Facebook	tW01F	https://www.facebook.com/cern/photos/a.173272186093468.45199.169005736520113/718132241607457/?type=1	344282	5.53691	646	1.87637	0.357974	28	0.0813287	0.0196756	114	0.331124	0.449012	60	0.174276	-0.157774	12	-0.0592258	5	0.0484636
ATLAS	Wow	2014-10-28	Facebook	tW02F	https://www.facebook.com/cern/photos/a.173272186093468.45199.169005736520113/721312917956056/?type=1	347931	5.54149	482	1.38533	0.0935538	8	0.0229931	-0.315086	64	0.183945	-0.00951923	40	0.114965	-0.272699	0	-0.3308	0	-0.716751
CMS	Wow	2014-11-04	Facebook	tW03F	https://www.facebook.com/cern/photos/a.173272186093468.45199.169005736520113/724783237609024/?type=1	351021	5.54533	441	1.25634	0.0240896	14	0.0398837	-0.218159	72	0.205116	0.0564394	36	0.102558	-0.296741	0	-0.3308	0	-0.716751
LHCb	Wow	2014-11-11	Facebook	tW04F	https://www.facebook.com/cern/photos/a.173272186093468.45199.169005736520113/728261963927818/?type=1	353910	5.54889	85	0.240174	-0.523107	6	0.0169535	-0.349745	10	0.0282558	-0.494561	5	0.0141279	-0.46809	0	-0.3308	0	-0.716751
RF	Wow	2014-11-18	Facebook	tW05Fa	https://www.facebook.com/cern/photos/a.173272186093468.45199.169005736520113/731535586933789/?type=1	358628	5.55464	340	0.948058	-0.141916	6	0.0167304	-0.351025	41	0.114325	-0.226417	41	0.114325	-0.273941	24	0.212348	10	0.813678
RF	Wow	2014-11-18	Facebook	tW05Fb	https://www.facebook.com/cern/photos/a.173272186093468.45199.169005736520113/731535586933789/?type=1	358628	5.55464										89	0.248168	-0.0145946	12	-0.0592258	2	-0.410665
TOTEM	Wow	2014-11-25	Facebook	tW06F	https://www.facebook.com/cern/photos/a.173272186093468.45199.169005736520113/735112473242767/?type=1	362921	5.55981	385	1.06084	-0.081185	8	0.0220434	-0.320536	39	0.107461	-0.247799	68	0.187369	-0.132405	0	-0.3308	3	-0.257622
ISR archive pic	GWII	2014-11-03	Google+	tG03Gb	https://plus.google.com/+CERN/posts/gxydFCou9Rf	107000	5.02938										25	0.233645	-0.415392	52	2.09521	8	0.706495
Splash	Wow	2014-12-09	Facebook	tW08F	https://www.facebook.com/cern/photos/a.173272186093468.45199.169005736520113/741844665902881/?type=1	367671	5.56546	470	1.27832	0.0359266	5	0.0135991	-0.368994	37	0.100633	-0.269071	66	0.179508	-0.147635	29	0.325504	4	-0.104579
Fabiola	News	2014-11-04	Facebook	tN09F	https://www.facebook.com/cern/photos/a.173272186093468.45199.169005736520113/724697100950971/?type=1	351021	5.54533	1971	5.61505	2.37123	175	0.498546	2.4139	375	1.06831	2.74569	354	1.00849	1.45866	17	0.0539301	4	-0.104579
LHC model	GWII	2014-10-27	Google+	tG02Ga	https://plus.google.com/+CERN/posts/XuTiH6svX9K	106000	5.02531	67	0.632075	-0.612028	0	0	-0.53253	5	0.0471698	-0.426844	16	0.150943	-0.443171	0	-0.465208	0	-0.549496
LHC model	GWII	2014-10-27	Google+	tG02Gb	https://plus.google.com/+CERN/posts/XuTiH6svX9K	106000	5.02531										8	0.0754717	-0.468522	0	-0.465208	0	-0.549496
Fabiola	News	2014-11-04	Twitter	tN09T	https://twitter.com/CERN/status/529613712202940416	1040000	6.01703	465	0.447115	2.59519	38	0.0365385	2.8894	854	0.821154	3.07275	594	0.571154	1.79012	17	0.828382	4	0.222339
Fabiola	News	2014-11-04	Tw Frenc	tN09Tw	https://twitter.com/CERN_FR/status/529632188846067713	12300	4.08991	12	0.97561	3.86692	3	0.243902	4.28333	26	2.11382	3.84422	37	3.00813	3.04169	1	-0.724571	8	-0.224938
CMS Cristal-ise	GWII	2014-11-10	Google+	tG04G	https://plus.google.com/+CERN/posts/8FXWEhtVBPa	108000	5.03342	67	0.62037	-0.614142	5	0.0462963	-0.423634	6	0.0555556	-0.421813	17	0.157407	-0.441	0	-0.465208	0	-0.549496
ASACUSA	GWII	2014-11-17	Google+	tG05G	https://plus.google.com/+CERN/posts/FuGvGRYbYaU	108000	5.03342	101	0.935185	-0.557284	6	0.0555556	-0.401855	14	0.12963	-0.37737	14	0.12963	-0.450331	0	-0.465208	0	-0.549496
Octopus	GWII	2014-11-24	Google+	tG06Ga	https://plus.google.com/+CERN/posts/26asSEdwqUM	12500	4.09691	87	6.96	0.53084	3	0.24	0.0319895	10	0.8	0.0248392	11	0.88	-0.198282	0	-0.465208	0	-0.549496
Octopus	GWII	2014-11-24	Google+	tG06Gb	https://plus.google.com/+CERN/posts/26asSEdwqUM	12500	4.09691										10	0.8	-0.225154	0	-0.465208	0	-0.549496
CMS	Wow	2014-11-04	Instagra	tW03I	http://instagram.com/p/u_E2G-qDdS/?modal=true	497	2.69636	142	285.714	2.48973	2	4.02414	-0.110764
Pipes	GWII	2014-12-01	Google+	tG07Gb	https://plus.google.com/+CERN/posts/dmqmCVU553W	12500	4.09691										2	0.16	-0.440129	0	-0.465208	0	-0.549496
ATLAS clean	GWII	2014-12-08	Google+	tG08G	https://plus.google.com/+CERN/posts/Kzp71sYckL2	12600	4.10037	82	6.50794	0.449195	5	0.396825	0.400869	8	0.634921	-0.0742052	45	3.57143	0.705768	0	-0.465208	0	-0.549496
Collisioneur	News	2014-10-17	Google+	tN01G	https://plus.google.com/106123073424280939934/posts/H5gjqbzZLLX	105000	5.02119	75	0.714286	-0.59718	0	0	-0.53253	22	0.209524	-0.329435	51	0.485714	-0.330722	15	0.273374	8	0.706495
UN event	News	2014-10-20	Google+	tN02G	https://plus.google.com/106123073424280939934/posts/RuAU5XMqHYs	105000	5.02119	32	0.304762	-0.671143	0	0	-0.53253	10	0.0952381	-0.398004	13	0.12381	-0.452286	0	-0.465208	0	-0.549496
CERN60 vid	News	2014-10-21	Google+	tN03G	https://plus.google.com/106123073424280939934/posts/JAV1G5rP3Fb	105000	5.02119	55	0.52381	-0.631581	3	0.0285714	-0.465326	10	0.0952381	-0.398004	41	0.390476	-0.362712	11	0.0764186	7	0.549496
IceCube VV	News	2014-10-23	Google+	tN04G	https://plus.google.com/+CERN/posts/9HynDEB5vVz	106000	5.02531	122	1.15094	-0.518317	2	0.0188679	-0.48815	11	0.103774	-0.392883	37	0.349057	-0.376625	0	-0.465208	0	-0.549496
Nov Courier	News	2014-10-28	Google+	tN05Ga	https://plus.google.com/+CERN/posts/GrgcCHguX8d	106000	5.02531	64	0.603774	-0.617139	0	0	-0.53253	9	0.0849057	-0.404204	22	0.207547	-0.424158	0	-0.465208	0	-0.549496
Nov Courier	News	2014-10-28	Google+	tN05Gb	https://plus.google.com/+CERN/posts/GrgcCHguX8d	106000	5.02531										17	0.160377	-0.440002	0	-0.465208	0	-0.549496
TEDx videos	News	2014-10-29	Google+	tN06G	https://plus.google.com/+CERN/posts/dPMY4keKvhR	106000	5.02531	44	0.415094	-0.651216	0	0	-0.53253	6	0.0566038	-0.421184	35	0.330189	-0.382963	0	-0.465208	0	-0.549496
LHChamber	News	2014-10-30	Google+	tN07G	https://plus.google.com/+CERN/posts/K1Xm1eRscZK	106000	5.02531	102	0.962264	-0.552393	15	0.141509	-0.199677	27	0.254717	-0.30232	138	1.30189	-0.0565699	13	0.174896	6	0.392497
Halloween	News	2014-10-31	Google+	tN08G	https://plus.google.com/+CERN/posts/KnqaaN9DFZ4	107000	5.02938	60	0.560748	-0.62491	10	0.0934579	-0.312702	4	0.0373832	-0.432716	56	0.523364	-0.318075	22	0.618045	11	1.17749
Fabiola	News	2014-11-04	Google+	tN09G	https://plus.google.com/+CERN/posts/MHiRaan8DLm	107000	5.02938	297	2.7757	-0.224874	14	0.130841	-0.22477	65	0.607477	-0.0906711	51	0.476636	-0.333772	33	1.15967	8	0.706495
BellDay	News	2014-11-04	Google+	tN10G	https://plus.google.com/+CERN/posts/9aD49DZZNVz	107000	5.02938	177	1.65421	-0.427424	0	0	-0.53253	25	0.233645	-0.314963	39	0.364486	-0.371442	7	-0.120537	3	-0.0784994
John Bell art	News	2014-11-07	Google+	tN12G	https://plus.google.com/+CERN/posts/FerzEqCL14D	107000	5.02938	26	0.242991	-0.682299	2	0.0186916	-0.488565	4	0.0373832	-0.432716	42	0.392523	-0.362025	0	-0.465208	0	-0.549496
bl4s	News	2014-11-17	Google+	tN13Ga	https://plus.google.com/+CERN/posts/AnAtPusfJZx	108000	5.03342	39	0.361111	-0.660966	0	0	-0.53253	7	0.0648148	-0.416258	28	0.259259	-0.406788	0	-0.465208	0	-0.549496
bl4s	News	2014-11-17	Google+	tN13Gb	https://plus.google.com/+CERN/posts/AnAtPusfJZx	108000	5.03342										13	0.12037	-0.453441	0	-0.465208	0	-0.549496
The Port	News	2014-11-18	Google+	tN14G	https://plus.google.com/+CERN/posts/KqxcKpbEezP	12500	4.09691	37	2.96	-0.191588	0	0	-0.53253	5	0.4	-0.215153	8	0.64	-0.278897	0	-0.465208	0	-0.549496
CMS	Wow	2014-11-04	Twitter	tW03T	https://twitter.com/CERN/status/529677735690776576	1040000	6.01703	252	0.242308	0.986076	14	0.0134615	0.593188	270	0.259615	0.491083	236	0.226923	0.0628385	28	2.00811	3	-0.293487
Beam tests	News	2014-11-25	Google+	tN16G	https://plus.google.com/+CERN/posts/Z8ELmiAyyEq	12500	4.09691	100	8	0.718672	11	0.88	1.53738	13	1.04	0.168835	41	3.28	0.607878	22	0.618045	7	0.549496
bl4s	News	2014-11-27	Google+	tN17Ga	https://plus.google.com/+CERN/posts/USaYo3inALM	12500	4.09691	58	4.64	0.111832	1	0.08	-0.344357	10	0.8	0.0248392	9	0.72	-0.252025	0	-0.465208	0	-0.549496
bl4s	News	2014-11-27	Google+	tN17Gb	https://plus.google.com/+CERN/posts/USaYo3inALM	12500	4.09691										3	0.24	-0.413257	0	-0.465208	0	-0.549496
Dec Courier	News	2014-11-27	Google+	tN18Ga	https://plus.google.com/+CERN/posts/HiRQdqtRX8h	12500	4.09691	76	6.08	0.371906	0	0	-0.53253	16	1.28	0.31283	26	2.08	0.204798	0	-0.465208	0	-0.549496
Dec Courier	News	2014-11-27	Google+	tN18Gb	https://plus.google.com/+CERN/posts/HiRQdqtRX8h	12500	4.09691										35	2.8	0.446646	25	0.765761	3	-0.0784994
bl4s	News	2014-12-02	Google+	tN19Ga	https://plus.google.com/+CERN/posts/TCg3hRgipZD	12500	4.09691	19	1.52	-0.451662	0	0	-0.53253	3	0.24	-0.31115	4	0.32	-0.386385	0	-0.465208	0	-0.549496
bl4s	News	2014-12-02	Google+	tN19Gb	https://plus.google.com/+CERN/posts/TCg3hRgipZD	12500	4.09691										20	1.6	0.0435662	14	0.224135	10	1.02049
CMS	Wow	2014-11-04	Tw Frenc	tW03Tw	https://twitter.com/CERN_FR/status/529680629949296640	12300	4.08991	4	0.325203	0.604451	2	0.162602	2.74383	6	0.487805	0.0397868	10	0.813008	-0.165681	14	-0.444506	10	-0.0707848
bl4s	News	2014-12-04	Google+	tN20Gb	https://plus.google.com/+CERN/posts/aMPFMjreBpk	12600	4.10037										14	1.11111	-0.120651	12	0.125657	14	1.64849
Ribbon	News	2014-12-08	Google+	tN21G	https://plus.google.com/+CERN/posts/evUGoG9AgAf	12600	4.10037	164	13.0159	1.62457	8	0.634921	0.960908	30	2.38095	0.97338	39	3.09524	0.545816	1	-0.415969	2	-0.235498
Control rooms	TBT	2014-11-13	Tw Frenc	tT04Tw	https://twitter.com/CERN_FR/status/532931753267453953	12400	4.09342	2	0.16129	-0.217745	0	0	-0.335164	7	0.564516	0.21927	13	1.04839	0.178239	139	2.24843	8	-0.224938
bl4s (N13)	News	2014-11-17	Twitter	tN13Ta	https://twitter.com/CERN/status/534347170825404416	1050000	6.02119	50	0.047619	-0.543534	1	0.000952381	-0.651504	85	0.0809524	-0.330319	152	0.144762	-0.349431	15	0.613886	8	2.28564
PS bubble	TBT	2014-10-23	Google+	tT01G	https://plus.google.com/+CERN/posts/BSZmh8DEsHW	106000	5.02531	69	0.650943	-0.60862	3	0.0283019	-0.46596	8	0.0754717	-0.409864	10	0.0943396	-0.462185	0	-0.465208	0	-0.549496
Wire-weaving	TBT	2014-10-30	Google+	tT02G	https://plus.google.com/+CERN/posts/UKVQompnPth	106000	5.02531	73	0.688679	-0.601805	0	0	-0.53253	10	0.0943396	-0.398543	17	0.160377	-0.440002	7	-0.120537	6	0.392497
BEBC pipe	TBT	2014-11-06	Google+	tT03G	https://plus.google.com/+CERN/posts/78FuLbWM4WZ	107000	5.02938	47	0.439252	-0.646853	14	0.130841	-0.22477	0	0	-0.455145	59	0.551402	-0.308658	2	-0.36673	5	0.235498
Control rooms	TBT	2014-11-13	Google+	tT04G	https://plus.google.com/+CERN/posts/bQY77fWGTRE	108000	5.03342	88	0.814815	-0.579024	0	0	-0.53253	10	0.0925926	-0.399592	12	0.111111	-0.456551	0	-0.465208	0	-0.549496
1st computer	TBT	2014-11-20	Google+	tT05Ga	https://plus.google.com/+CERN/posts/aLyew83k6Y2	12500	4.09691	61	4.88	0.155178	3	0.24	0.0319895	8	0.64	-0.0711577	11	0.88	-0.198282	0	-0.465208	0	-0.549496
1st computer	TBT	2014-11-20	Google+	tT05Gb	https://plus.google.com/+CERN/posts/aLyew83k6Y2	12500	4.09691										10	0.8	-0.225154	0	-0.465208	0	-0.549496
Power	TBT	2014-11-27	Google+	tT06G	https://plus.google.com/+CERN/posts/N4Xgq4ywbVD	12500	4.09691	37	2.96	-0.191588	0	0	-0.53253	1	0.08	-0.407147	18	1.44	-0.0101778	3	-0.317492	6	0.392497
Courier reminisce	TBT	2014-12-04	Google+	tT07G	https://plus.google.com/+CERN/posts/97w3kfgctkt	12600	4.10037	46	3.65079	-0.0668258	0	0	-0.53253	4	0.31746	-0.264675	4	0.31746	-0.387238	0	-0.465208	0	-0.549496
SPS Tank	TBT	2014-12-11	Google+	tT08G	https://plus.google.com/+CERN/posts/7y4tyQyiSmj	12600	4.10037	96	7.61905	0.649869	3	0.238095	0.0275091	7	0.555556	-0.121823	20	1.5873	0.0393008	0	-0.465208	0	-0.549496
ALICE	Wow	2014-10-21	Google+	tW01G	https://plus.google.com/106123073424280939934/posts/DvQryTcMFdh	105000	5.02119	179	1.70476	-0.418293	3	0.0285714	-0.465326	30	0.285714	-0.283722	32	0.304762	-0.391504	0	-0.465208	0	-0.549496
ATLAS	Wow	2014-10-28	Google+	tW02G	https://plus.google.com/+CERN/posts/Ztskr4Qay1e	106000	5.02531	168	1.58491	-0.43994	5	0.0471698	-0.421579	31	0.292453	-0.279679	44	0.415094	-0.354443	6	-0.169775	2	-0.235498
CMS	Wow	2014-11-04	Google+	tW03G	https://plus.google.com/+CERN/posts/gjD236rNWio	107000	5.02938	192	1.79439	-0.402105	10	0.0934579	-0.312702	29	0.271028	-0.292534	46	0.429907	-0.349468	0	-0.465208	0	-0.549496
LHCb	Wow	2014-11-11	Google+	tW04G	https://plus.google.com/+CERN/posts/GLX8sdQ7KFe	108000	5.03342	116	1.07407	-0.5322	4	0.037037	-0.445413	10	0.0925926	-0.399592	15	0.138889	-0.44722	4	-0.268253	7	0.549496
RF	Wow	2014-11-18	Google+	tW05Ga	https://plus.google.com/+CERN/posts/6Fk2C4jXqqU	12500	4.09691	106	8.48	0.805363	4	0.32	0.220163	12	0.96	0.120836	37	2.96	0.50039	0	-0.465208	0	-0.549496
RF	Wow	2014-11-18	Google+	tW05Gb	https://plus.google.com/+CERN/posts/6Fk2C4jXqqU	12500	4.09691										29	2.32	0.285414	0	-0.465208	0	-0.549496
TOTEM	Wow	2014-11-25	Google+	tW06G	https://plus.google.com/+CERN/posts/PCETQsJEpUX	12500	4.09691	92	7.36	0.603083	3	0.24	0.0319895	14	1.12	0.216833	32	2.56	0.36603	1	-0.415969	3	-0.0784994
RF	Wow	2014-11-18	Tw Frenc	tW05Twa	https://twitter.com/CERN_FR/status/534739673730387968	12500	4.09691	4	0.32	0.578351	2	0.16	2.69457	6	0.48	0.0215255	11	0.88	-0.0677966	0	-0.746115	0	-0.841553
Splash	Wow	2014-12-09	Google+	tW08G	https://plus.google.com/+CERN/posts/1xQjwdcMgqG	12600	4.10037	72	5.71429	0.305856	3	0.238095	0.0275091	7	0.555556	-0.121823	32	2.53968	0.359205	0	-0.465208	0	-0.549496
Archive pics	GWII	2014-10-20	Instagra	tG01I	http://instagram.com/p/uaUOeRqDWt/?modal=true	266	2.42488	53	199.248	0.907742	4	15.0376	1.92458
LHC model	GWII	2014-10-27	Instagra	tG02I	http://instagram.com/p/uqh4XpKDdA/?modal=true	393	2.59439	94	239.186	1.63844	2	5.08906	0.0860375
ISR archive pic	GWII	2014-11-03	Instagra	tG03Ia	http://instagram.com/p/u7qrf4KDSk/?modal=true	497	2.69636	62	124.748	-0.455306	0	0	-0.854446
CMS Cristal-ise	GWII	2014-11-10	Instagra	tG04I	http://instagram.com/p/vORJCuqDbG/?modal=true	644	2.80889	101	156.832	0.1317	3	4.65839	0.00644694
ASACUSA	GWII	2014-11-17	Instagra	tG05I	http://instagram.com/p/vhBpbxqDfD/?modal=true	858	2.93349	120	139.86	-0.178823	6	6.99301	0.437897
Octopus	GWII	2014-11-24	Instagra	tG06Ia	http://instagram.com/p/vyTjc8qDda/?modal=true	994	2.99739	109	109.658	-0.731403	1	1.00604	-0.668525
Pipes	GWII	2014-12-01	Instagra	tG07Ia	http://instagram.com/p/wFJbVSKDVJ/?modal=true	1160	3.06446	148	127.586	-0.403387	3	2.58621	-0.376502
ATLAS clean	GWII	2014-12-08	Instagra	tG08I	http://instagram.com/p/wWSrMnKDVQ/?modal=true	1290	3.11059	176	136.434	-0.241506	3	2.32558	-0.424667
Halloween	News	2014-10-31	Instagra	tN08I	http://instagram.com/p/u0hUHyKDaJ/?modal=true	475	2.67669	55	115.789	-0.619221	0	0	-0.854446
Fabiola	News	2014-11-04	Instagra	tN09I	http://instagram.com/p/u7qrf4KDSk/?modal=true	497	2.69636	112	225.352	1.38534	6	12.0724	1.3766
bl4s	News	2014-11-17	Instagra	tN13I	http://instagram.com/p/vhBpbxqDfD/?modal=true	858	2.93349	114	132.867	-0.306767	2	2.331	-0.423665
The Port	News	2014-11-18	Instagra	tN14I	http://instagram.com/p/vi8G84KDdt/?modal=true	882	2.94547	90	102.041	-0.870767	2	2.26757	-0.435387
Open Data	News	2014-11-20	Instagra	tN15I	http://instagram.com/p/voJZH9qDQR/?modal=true	942	2.97405	134	142.251	-0.135088	2	2.12314	-0.462079
Beam tests	News	2014-11-25	Instagra	tN16I	http://instagram.com/p/v1ocBkKDR9/?modal=true	1060	3.02531	101	95.283	-0.994408	4	3.77358	-0.157069
Ribbon	News	2014-12-08	Instagra	tN21I	http://instagram.com/p/wY9Aq5qDUd/?modal=true	1290	3.11059	177	137.209	-0.227323	5	3.87597	-0.138147
IdeaSquare	News	2014-12-09	Instagra	tN22I	http://instagram.com/p/wZkWNQqDSx/?modal=true	1290	3.11059	130	100.775	-0.893923	3	2.32558	-0.424667
PS bubble	TBT	2014-10-23	Instagra	tT01I	http://instagram.com/p/uffPmgqDcX/?modal=true	326	2.51322	64	196.319	0.854151	1	3.06748	-0.287559
Wire-weaving	TBT	2014-10-30	Instagra	tT02I	http://instagram.com/p/uxpQPcKDW0/?modal=true	464	2.66652	65	140.086	-0.174687	2	4.31034	-0.0578726
BEBC pipe	TBT	2014-11-06	Instagra	tT03I	http://instagram.com/p/vEGrJ6KDXr/?modal=true	543	2.7348	56	103.131	-0.850825	0	0	-0.854446
Control rooms	TBT	2014-11-13	Instagra	tT04I	http://instagram.com/p/vWJXNkKDYG/?modal=true	779	2.89154	99	127.086	-0.412539	5	6.41849	0.331722
1st computer	TBT	2014-11-20	Instagra	tT05Ia	http://instagram.com/p/voSb2ZKDZo/?modal=true	942	2.97405	96	101.911	-0.873145	6	6.36943	0.322656
Power	TBT	2014-11-27	Instagra	tT06I	http://instagram.com/p/v6aHsaKDa7/?modal=true	1060	3.02531	123	116.038	-0.614679	0	0	-0.854446
Courier reminisce	TBT	2014-12-04	Instagra	tT07I	http://instagram.com/p/wMpSXTKDUk/?modal=true	1190	3.07555	99	83.1933	-1.2156	1	0.840336	-0.699147
SPS Tank	TBT	2014-12-11	Instagra	tT08I	http://instagram.com/p/wes5w2qDSO/?modal=true	1290	3.11059	162	125.581	-0.440067	4	3.10078	-0.281407
Open Data	News	2014-11-20	Facebook	tN15F	https://www.facebook.com/cern/photos/a.173272186093468.45199.169005736520113/732607893493225/?type=1	360872	5.55735	1177	3.26154	1.10388	132	0.365781	1.65202	354	0.980957	2.47354	1032	2.85974	5.04581	10	-0.104488	3	-0.257622
ATLAS	Wow	2014-10-28	Instagra	tW02I	http://instagram.com/p/usW4iEKDe3/?modal=true	411	2.61384	97	236.01	1.58033	1	2.43309	-0.404799
Open Data	News	2014-11-20	Google+	tN15G	https://plus.google.com/+CERN/posts/ZVrdTnHqQZo	12500	4.09691	255	20.4	2.9582	16	1.28	2.47824	105	8.4	4.58469	207	16.56	5.06862	17	0.371851	5	0.235498
LHCb	Wow	2014-11-11	Instagra	tW04I	http://instagram.com/p/vQ1tnNqDYU/?modal=true	708	2.85003	81	114.407	-0.644519	1	1.41243	-0.593422
RF	Wow	2014-11-18	Instagra	tW05Ia	http://instagram.com/p/vjB0wcKDel/?modal=true	882	2.94547	118	133.787	-0.28994	3	3.40136	-0.225857
TOTEM	Wow	2014-11-25	Instagra	tW06I	http://instagram.com/p/v1iTr7qDcb/?modal=true	1060	3.02531	145	136.792	-0.234949	1	0.943396	-0.680101
Open Data	News	2014-11-20	Twitter	tN15T	https://twitter.com/CERN/status/535443404755566592	1050000	6.02119	438	0.417143	2.3597	20	0.0190476	1.14902	746	0.710476	2.56391	976	0.929524	3.58836	20	1.15013	7	1.76982
Splash	Wow	2014-12-09	Instagra	tW08I	http://instagram.com/p/wZhKyJqDcq/?modal=true	1290	3.11059	159	123.256	-0.482616	5	3.87597	-0.138147
Archive pics	GWII	2014-10-20	Tw Frenc	tG01Tw	https://twitter.com/CERN_FR/status/524186977617195010	12200	4.08636	1	0.0819672	-0.615634	0	0	-0.335164	6	0.491803	0.049142	10	0.819672	-0.155944	114	1.70984	10	-0.0707848
LHC model	GWII	2014-10-27	Tw Frenc	tG02Tw	https://twitter.com/CERN_FR/status/526792021491871746	12300	4.08991	4	0.325203	0.604451	0	0	-0.335164	5	0.406504	-0.150435	11	0.894309	-0.0468893	23	-0.250615	9	-0.147862
ISR archive pic	GWII	2014-11-03	Tw Frenc	tG03Twa	https://twitter.com/CERN_FR/status/529225761287200768	12300	4.08991	1	0.0813008	-0.618977	0	0	-0.335164	3	0.243902	-0.530879	10	0.813008	-0.165681	34	-0.013637	10	-0.0707848
ISR archive pic	GWII	2014-11-03	Tw Frenc	tG03Twb	https://twitter.com/CERN_FR/status/529225761287200768	12300	4.08991										13	1.05691	0.190693	30	-0.0998108	15	0.314599
CMS Cristal-ise	GWII	2014-11-10	Tw Frenc	tG04Tw	https://twitter.com/CERN_FR/status/531827994458066944	12400	4.09342	2	0.16129	-0.217745	0	0	-0.335164	4	0.322581	-0.346793	11	0.887097	-0.0574273	0	-0.746115	0	-0.841553
ASACUSA	GWII	2014-11-18	Tw Frenc	tG05Tw	https://twitter.com/CERN_FR/status/534622665110462464	12500	4.09691	1	0.08	-0.625502	0	0	-0.335164	14	1.12	1.51895	20	1.6	0.98422	8	-0.573767	15	0.314599
Open Data	News	2014-11-20	Tw Frenc	tN15Tw	https://twitter.com/CERN_FR/status/535453695270739968	12500	4.09691	9	0.72	2.58477	0	0	-0.335164	11	0.88	0.957417	37	2.96	2.97136	67	0.697297	19	0.622906
Octopus	GWII	2014-11-24	Tw Frenc	tG06Twb	https://twitter.com/CERN_FR/status/536899295388372992	12500	4.09691										12	0.96	0.0490941	28	-0.142898	17	0.468753
1st computer	TBT	2014-11-20	Facebook	tT05Fb	https://www.facebook.com/cern/photos/a.173272186093468.45199.169005736520113/732647460155935/?type=1	360872	5.55735										12	0.0332528	-0.431032	340	7.36381	17	1.88498
1st computer	TBT	2014-11-20	Twitter	tT05Tb	https://twitter.com/CERN/status/535472329204457473	1050000	6.02119										81	0.0771429	-0.688731	39	3.18783	6	1.25399
Octopus	GWII	2014-11-24	Tw Frenc	tG06Twa	https://twitter.com/CERN_FR/status/536899295388372992	12500	4.09691	3	0.24	0.177067	0	0	-0.335164	3	0.24	-0.540009	4	0.32	-0.886032	131	2.07608	75	4.93921
Collisioneur	News	2014-10-17	Tw Frenc	tN01Tw	https://twitter.com/CERN_FR/status/523112356038344704	12200	4.08636	3	0.245902	0.20667	0	0	-0.335164	7	0.57377	0.240923	13	1.06557	0.203352	13	-0.46605	8	-0.224938
UN event	News	2014-10-20	Tw Frenc	tN02Tw	https://twitter.com/CERN_FR/status/524166304291618816	12200	4.08636	1	0.0819672	-0.615634	0	0	-0.335164	3	0.245902	-0.526201	4	0.327869	-0.874534	0	-0.746115	0	-0.841553
CERN60 vid	News	2014-10-21	Tw Frenc	tN03Tw	https://twitter.com/CERN_FR/status/524590200669077504	12200	4.08636	2	0.163934	-0.204482	0	0	-0.335164	1	0.0819672	-0.909763	6	0.491803	-0.635004	5	-0.638397	17	0.468753
IceCube VV	News	2014-10-23	Tw Frenc	tN04Tw	https://twitter.com/CERN_FR/status/525223609602932737	12200	4.08636	2	0.163934	-0.204482	0	0	-0.335164	3	0.245902	-0.526201	14	1.14754	0.323117	7	-0.59531	7	-0.302015
Nov Courier	News	2014-10-28	Tw Frenc	tN05Twa	https://twitter.com/CERN_FR/status/527041789187067904	12300	4.08991	1	0.0813008	-0.618977	0	0	-0.335164	1	0.0813008	-0.911322	5	0.406504	-0.759638	0	-0.746115	0	-0.841553
Nov Courier	News	2014-10-28	Tw Frenc	tN05Twb	https://twitter.com/CERN_FR/status/527041789187067904	12300	4.08991										2	0.162602	-1.11601	0	-0.746115	0	-0.841553
TEDx videos	News	2014-11-04	Tw Frenc	tN06Tw	https://twitter.com/CERN_FR/status/529680022982770688	12300	4.08991	6	0.487805	1.42007	0	0	-0.335164	0	0	-1.10154	8	0.650407	-0.403263	0	-0.746115	0	-0.841553
LHChamber	News	2014-10-30	Tw Frenc	tN07Tw	https://twitter.com/CERN_FR/status/527847496228544512	12300	4.08991	1	0.0813008	-0.618977	0	0	-0.335164	5	0.406504	-0.150435	16	1.30081	0.547068	0	-0.746115	0	-0.841553
Halloween	News	2014-10-31	Tw Frenc	tN08Tw	https://twitter.com/CERN_FR/status/528202503389982720	12300	4.08991	1	0.0813008	-0.618977	0	0	-0.335164	5	0.406504	-0.150435	8	0.650407	-0.403263	73	0.826558	25	1.08537
TOTEM	Wow	2014-11-25	Tw Frenc	tW06Tw	https://twitter.com/CERN_FR/status/537513558847016960	12500	4.09691	5	0.4	0.979635	0	0	-0.335164	10	0.8	0.770239	33	2.64	2.5038	1	-0.724571	3	-0.610322
BellDay	News	2014-11-05	Tw Frenc	tN10Tw	https://twitter.com/CERN_FR/status/529927181661904896	12300	4.08991	2	0.162602	-0.211168	0	0	-0.335164	12	0.97561	1.18112	25	2.03252	1.61619	81	0.998906	20	0.699983
Particle Fever	News	2014-11-05	Tw Frenc	tN11Tw	https://twitter.com/CERN_FR/status/529900638562680832	12300	4.08991	2	0.162602	-0.211168	0	0	-0.335164	16	1.30081	1.94201	22	1.78862	1.25982	0	-0.746115	0	-0.841553
bl4s	News	2014-11-18	Tw Frenc	tN13Twa	https://twitter.com/CERN_FR/status/534711458324832256	12500	4.09691	0	0	-1.02679	0	0	-0.335164	1	0.08	-0.914366	3	0.24	-1.00292	52	0.374145	33	1.70198
bl4s	News	2014-11-18	Tw Frenc	tN13Twb	https://twitter.com/CERN_FR/status/534711458324832256	12500	4.09691										3	0.24	-1.00292	47	0.266428	33	1.70198
The Port	News	2014-11-18	Tw Frenc	tN14Tw	https://twitter.com/CERN_FR/status/534723617930899456	12500	4.09691	5	0.4	0.979635	0	0	-0.335164	2	0.16	-0.727188	5	0.4	-0.769141	39	0.0940803	20	0.699983
bl4s (N17)	News	2014-11-27	Facebook	tN17Fa	https://www.facebook.com/cern/photos/a.173272186093468.45199.169005736520113/735949836492364/?type=1	363593	5.56062	191	0.525313	-0.369562	3	0.00825098	-0.399684	28	0.0770092	-0.342672	18	0.0495059	-0.399539	21	0.144455	39	5.25192
Dec Courier	News	2014-11-28	Tw Frenc	tN18Twa	https://twitter.com/CERN_FR/status/538367054815199233	12500	4.09691	2	0.16	-0.224217	0	0	-0.335164	7	0.56	0.208704	22	1.76	1.218	16	-0.401419	14	0.237522
Dec Courier	News	2014-11-28	Tw Frenc	tN18Twb	https://twitter.com/CERN_FR/status/538367054815199233	12500	4.09691										3	0.24	-1.00292	0	-0.746115	0	-0.841553
IdeaSquare	News	2014-12-09	Tw Frenc	tN22Tw	https://twitter.com/CERN_FR/status/542343685543718913	12600	4.10037	0	0	-1.02679	0	0	-0.335164	1	0.0793651	-0.915851	8	0.634921	-0.42589	83	1.04199	12	0.0833688
Magnets	News	2014-12-09	Tw Frenc	tN23Tw	https://twitter.com/CERN_FR/status/542351617459511296	12600	4.10037	3	0.238095	0.167512	0	0	-0.335164	5	0.396825	-0.17308	11	0.873016	-0.0780014	0	-0.746115	0	-0.841553
PS bubble	TBT	2014-10-23	Tw Frenc	tT01Tw	https://twitter.com/CERN_FR/status/525264607716585474	12200	4.08636	2	0.163934	-0.204482	0	0	-0.335164	6	0.491803	0.049142	1	0.0819672	-1.23383	0	-0.746115	0	-0.841553
Wire-weaving	TBT	2014-10-30	Tw Frenc	tT02Tw	https://twitter.com/CERN_FR/status/527819174698299392	12300	4.08991	1	0.0813008	-0.618977	0	0	-0.335164	4	0.325203	-0.340657	7	0.569106	-0.522055	24	-0.229072	14	0.237522
BEBC pipe	TBT	2014-11-06	Tw Frenc	tT03Tw	https://twitter.com/CERN_FR/status/530387398338048000	12300	4.08991	0	0	-1.02679	1	0.0813008	1.20433	1	0.0813008	-0.911322	8	0.650407	-0.403263	0	-0.746115	0	-0.841553
Pipes	GWII	2014-12-01	Google+	tG07Ga	https://plus.google.com/+CERN/posts/dmqmCVU553W	12500	4.09691	83	6.64	0.473046	24	1.92	3.98363	8	0.64	-0.0711577	13	1.04	-0.144538	0	-0.465208	0	-0.549496
1st computer	TBT	2014-11-20	Tw Frenc	tT05Twa	https://twitter.com/CERN_FR/status/535473357907845120	12500	4.09691	2	0.16	-0.224217	0	0	-0.335164	6	0.48	0.0215255	6	0.48	-0.65225	0	-0.746115	0	-0.841553
1st computer	TBT	2014-11-20	Tw Frenc	tT05Twb	https://twitter.com/CERN_FR/status/535473357907845120	12500	4.09691										7	0.56	-0.535359	0	-0.746115	0	-0.841553
Power	TBT	2014-11-28	Tw Frenc	tT06Tw	https://twitter.com/CERN_FR/status/538368773926162432	12500	4.09691	2	0.16	-0.224217	0	0	-0.335164	8	0.64	0.395882	11	0.88	-0.0677966	33	-0.0351805	9	-0.147862
Courier reminisce	TBT	2014-12-04	Tw Frenc	tT07Tw	https://twitter.com/CERN_FR/status/540544085811933184	12600	4.10037	0	0	-1.02679	1	0.0793651	1.16768	0	0	-1.10154	4	0.31746	-0.889742	0	-0.746115	0	-0.841553
SPS Tank	TBT	2014-12-11	Tw Frenc	tT08Tw	https://twitter.com/CERN_FR/status/543085937425924097	12600	4.10037	2	0.15873	-0.230587	0	0	-0.335164	3	0.238095	-0.544466	4	0.31746	-0.889742	0	-0.746115	0	-0.841553
ALICE	Wow	2014-10-21	Tw Frenc	tW01Tw	https://twitter.com/CERN_FR/status/524570140575531008	12200	4.08636	2	0.163934	-0.204482	0	0	-0.335164	7	0.57377	0.240923	8	0.655738	-0.395474	10	-0.53068	12	0.0833688
ATLAS	Wow	2014-10-28	Tw Frenc	tW02Tw	https://twitter.com/CERN_FR/status/527052669324509185	12300	4.08991	3	0.243902	0.196641	0	0	-0.335164	5	0.406504	-0.150435	11	0.894309	-0.0468893	97	1.3436	9	-0.147862
Pipes	GWII	2014-12-01	Tw Frenc	tG07Twa	https://twitter.com/CERN_FR/status/539697703651790848	12500	4.09691	0	0	-1.02679	0	0	-0.335164	1	0.08	-0.914366	12	0.96	0.0490941	147	2.42077	8	-0.224938
LHCb	Wow	2014-11-11	Tw Frenc	tW04Tw	https://twitter.com/CERN_FR/status/532179822387429376	12400	4.09342	2	0.16129	-0.217745	0	0	-0.335164	4	0.322581	-0.346793	7	0.564516	-0.528761	7	-0.59531	14	0.237522
Pipes	GWII	2014-12-01	Tw Frenc	tG07Twb	https://twitter.com/CERN_FR/status/539697703651790848	12500	4.09691										4	0.32	-0.886032	140	2.26997	25	1.08537
RF	Wow	2014-11-18	Tw Frenc	tW05Twb	https://twitter.com/CERN_FR/status/534739673730387968	12500	4.09691										22	1.76	1.218	3	-0.681484	5	-0.456169
Dishwasher	Wow	2014-12-02	Facebook	tW07F	https://www.facebook.com/cern/photos/a.173272186093468.45199.169005736520113/738521926235155/?type=1	365303	5.56265	4480	12.2638	5.95154	402	1.10046	5.86799	676	1.85052	5.18262	995	2.72377	4.78233	7	-0.172382	2	-0.410665
Dishwasher	Wow	2014-12-02	Google+	tW07G	https://plus.google.com/+CERN/posts/LZEhXirAnGL	12500	4.09691	352	28.16	4.35971	14	1.12	2.1019	98	7.84	4.2487	193	15.44	4.69242	11	0.0764186	3	-0.0784994
Splash	Wow	2014-12-09	Tw Frenc	tW08Tw	https://twitter.com/CERN_FR/status/542327922196221952	12600	4.10037	2	0.15873	-0.230587	0	0	-0.335164	5	0.396825	-0.17308	7	0.555556	-0.541853	89	1.17125	14	0.237522
Archive pics	GWII	2014-10-20	Twitter	tG01T	https://twitter.com/CERN/status/524184230356455424	1030000	6.01284	131	0.127184	0.0815876	5	0.00485437	-0.263247	141	0.136893	-0.0731313	339	0.329126	0.575675	4	-0.565839	3	-0.293487
LHC model	GWII	2014-10-27	Twitter	tG02T	https://twitter.com/CERN/status/526790571923603456	1040000	6.01703	137	0.131731	0.117306	8	0.00769231	0.0191351	128	0.123077	-0.136652	216	0.207692	-0.0336579	3	-0.673087	4	0.222339
ISR archive pic	GWII	2014-11-03	Twitter	tG03Ta	https://twitter.com/CERN/status/529225758816747520	1040000	6.01703	40	0.0384615	-0.615481	3	0.00288462	-0.459242	38	0.0365385	-0.534511	278	0.267308	0.265481	2	-0.780335	3	-0.293487
ISR archive pic	GWII	2014-11-03	Twitter	tG03Tb	https://twitter.com/CERN/status/529225758816747520	1040000	6.01703										333	0.320192	0.530846	3	-0.673087	3	-0.293487
CMS Cristal-ise	GWII	2014-11-10	Twitter	tG04T	https://twitter.com/CERN/status/531814375733354498	1040000	6.01703	62	0.0596154	-0.449282	1	0.000961538	-0.650593	88	0.0846154	-0.313478	187	0.179808	-0.173578	2	-0.780335	2	-0.809313
ASACUSA	GWII	2014-11-17	Twitter	tG05T	https://twitter.com/CERN/status/534456859588296706	1050000	6.02119	179	0.170476	0.421717	8	0.00761905	0.0118455	200	0.190476	0.173216	430	0.409524	0.979095	12	0.292143	5	0.738165
Octopus	GWII	2014-11-24	Twitter	tG06Ta	https://twitter.com/CERN/status/536881911722172416	1050000	6.02119	63	0.06	-0.44626	3	0.00285714	-0.461976	72	0.0685714	-0.38724	105	0.1	-0.574038	2	-0.780335	4	0.222339
Octopus	GWII	2014-11-24	Twitter	tG06Tb	https://twitter.com/CERN/status/536881911722172416	1050000	6.02119										145	0.138095	-0.382883	10	0.0776474	3	-0.293487
Pipes	GWII	2014-12-01	Twitter	tG07Ta	https://twitter.com/CERN/status/539534229072535553	1060000	6.02531	100	0.0943396	-0.176464	14	0.0132075	0.567915	88	0.0830189	-0.320818	170	0.160377	-0.271076	16	0.721134	6	1.25399
Pipes	GWII	2014-12-01	Twitter	tG07Tb	https://twitter.com/CERN/status/539534229072535553	1060000	6.02531										173	0.163208	-0.256874	1	-0.887583	2	-0.809313
ATLAS clean	GWII	2014-12-08	Twitter	tG08T	https://twitter.com/CERN/status/541950167847829504	1060000	6.02531	112	0.10566	-0.0875206	7	0.00660377	-0.0891768	141	0.133019	-0.0909436	154	0.145283	-0.346816	9	-0.0296004	5	0.738165
Collisioneur	News	2014-10-17	Twitter	tN01T	https://twitter.com/CERN/status/523106669996568576	1030000	6.01284	66	0.0640777	-0.414223	10	0.00970874	0.219775	116	0.112621	-0.184721	262	0.254369	0.200557	12	0.292143	6	1.25399
Dishwasher	Wow	2014-12-02	Instagra	tW07I	http://instagram.com/p/wHvwG2KDV9/?modal=true	1160	3.06446	214	184.483	0.637594	19	16.3793	2.17253
CERN60 vid	News	2014-10-21	Twitter	tN03T	https://twitter.com/CERN/status/524589064851578881	1030000	6.01284	43	0.0417476	-0.589664	11	0.0106796	0.316379	53	0.0514563	-0.465927	96	0.0932039	-0.608139	7	-0.244096	4	0.222339
IceCube VV	News	2014-10-23	Twitter	tN04T	https://twitter.com/CERN/status/525212060515573760	1030000	6.01284	89	0.0864078	-0.238782	3	0.00291262	-0.456456	87	0.084466	-0.314165	246	0.238835	0.12261	6	-0.351344	2	-0.809313
Nov Courier	News	2014-10-28	Twitter	tN05Ta	https://twitter.com/CERN/status/527033473820012544	1040000	6.01703	21	0.0201923	-0.759017	1	0.000961538	-0.650593	19	0.0182692	-0.618504	82	0.0788462	-0.680184	0	-0.994831	2	-0.809313
Nov Courier	News	2014-10-28	Twitter	tN05Tb	https://twitter.com/CERN/status/527033473820012544	1040000	6.01703										26	0.025	-0.950374	0	-0.994831	0	-1.84097
TEDx videos	News	2014-10-29	Twitter	tN06T	https://twitter.com/CERN/status/527444929879240704	1040000	6.01703	89	0.0855769	-0.24531	2	0.00192308	-0.554918	82	0.0788462	-0.340002	222	0.213462	-0.00470902	9	-0.0296004	4	0.222339
LHChamber	News	2014-10-30	Twitter	tN07T	https://twitter.com/CERN/status/527824343263621120	1040000	6.01703	179	0.172115	0.434596	10	0.00961538	0.210486	226	0.217308	0.296573	534	0.513462	1.50063	19	1.04288	7	1.76982
Dishwasher	Wow	2014-12-02	Twitter	tW07T	https://twitter.com/CERN/status/539904772644823040	1060000	6.02531	779	0.734906	4.85627	58	0.054717	4.69821	1255	1.18396	4.74076	1158	1.09245	4.40591	8	-0.136848	3	-0.293487
Dishwasher	Wow	2014-12-02	Tw Frenc	tW07Tw	https://twitter.com/CERN_FR/status/540052716329115648	12500	4.09691	7	0.56	1.7822	0	0	-0.335164	18	1.44	2.26766	21	1.68	1.10111	5	-0.638397	14	0.237522
Fabiola press	News	2014-11-04	Twitter	tN09Tb	https://twitter.com/CERN/status/529668618280513536	1040000	6.01703	248	0.238462	0.955857	19	0.0182692	1.07157	432	0.415385	1.20723	295	0.283654	0.347503	12	0.292143	4	0.222339
BellDay	News	2014-11-04	Twitter	tN10T	https://twitter.com/CERN/status/529669541132255232	1040000	6.01703	168	0.161538	0.351496	9	0.00865385	0.114811	191	0.183654	0.14185	294	0.282692	0.342678	21	1.25737	4	0.222339
John Bell art	News	2014-11-07	Twitter	tN12T	https://twitter.com/CERN/status/530727380466552832	1040000	6.01703	75	0.0721154	-0.351073	3	0.00288462	-0.459242	54	0.0519231	-0.463781	117	0.1125	-0.511315	1	-0.887583	3	-0.293487
bl4s (N20)	News	2014-12-04	Google+	tN20Ga	https://plus.google.com/+CERN/posts/aMPFMjreBpk	12600	4.10037	18	1.42857	-0.468175	0	0	-0.53253	5	0.396825	-0.217058	5	0.396825	-0.36058	66	2.78455	40	5.73046
bl4s	News	2014-11-17	Twitter	tN13Tb	https://twitter.com/CERN/status/534347170825404416	1050000	6.02119										55	0.052381	-0.812981	8	-0.136848	7	1.76982
The Port	News	2014-11-18	Twitter	tN14T	https://twitter.com/CERN/status/534721899176411137	1050000	6.02119	51	0.0485714	-0.536051	1	0.000952381	-0.651504	53	0.0504762	-0.470433	87	0.0828571	-0.660057	0	-0.994831	0	-1.84097
Courier reminisce	TBT	2014-12-04	Facebook	tT07F	https://www.facebook.com/cern/photos/a.173272186093468.45199.169005736520113/739270722826942/?type=1	366260	5.56379	153	0.417736	-0.427491	6	0.0163818	-0.353025	25	0.0682575	-0.369937	4	0.0109212	-0.474304	8	-0.149751	25	3.10932
Beam tests	News	2014-11-25	Twitter	tN16T	https://twitter.com/CERN/status/537355767104684032	1050000	6.02119	98	0.0933333	-0.18437	2	0.00190476	-0.55674	135	0.128571	-0.111391	352	0.335238	0.606343	12	0.292143	3	-0.293487
bl4s	News	2014-11-27	Twitter	tN17Ta	https://twitter.com/CERN/status/537976983402344448	1050000	6.02119	35	0.0333333	-0.655772	3	0.00285714	-0.461976	34	0.032381	-0.553625	30	0.0285714	-0.932453	2	-0.780335	3	-0.293487
bl4s	News	2014-11-27	Twitter	tN17Tb	https://twitter.com/CERN/status/537976983402344448	1050000	6.02119										8	0.00761905	-1.03759	0	-0.994831	0	-1.84097
Dec Courier	News	2014-11-27	Twitter	tN18Ta	https://twitter.com/CERN/status/538016769173372928	1050000	6.02119	58	0.0552381	-0.483673	1	0.000952381	-0.651504	55	0.052381	-0.461676	149	0.141905	-0.363768	8	-0.136848	3	-0.293487
Dec Courier	News	2014-11-27	Twitter	tN18Tb	https://twitter.com/CERN/status/538016769173372928	1050000	6.02119										106	0.100952	-0.569259	1	-0.887583	4	0.222339
bl4s	News	2014-12-02	Twitter	tN19Ta	https://twitter.com/CERN/status/539816551676129280	1060000	6.02531	17	0.0160377	-0.791658	0	0	-0.746269	12	0.0113208	-0.650449	27	0.0254717	-0.948007	1	-0.887583	4	0.222339
bl4s	News	2014-12-02	Twitter	tN19Tb	https://twitter.com/CERN/status/539816551676129280	1060000	6.02531										20	0.0188679	-0.981143	0	-0.994831	0	-1.84097
bl4s	News	2014-12-04	Twitter	tN20Ta	https://twitter.com/CERN/status/540513483759312896	1060000	6.02531	15	0.0141509	-0.806482	0	0	-0.746269	22	0.0207547	-0.607077	30	0.0283019	-0.933806	6	-0.351344	3	-0.293487
bl4s	News	2014-12-04	Twitter	tN20Tb	https://twitter.com/CERN/status/540513483759312896	1060000	6.02531										20	0.0188679	-0.981143	0	-0.994831	0	-1.84097
Ribbon	News	2014-12-08	Twitter	tN21T	https://twitter.com/CERN/status/541965375400062976	1060000	6.02531	153	0.14434	0.21637	5	0.00471698	-0.276917	136	0.128302	-0.11263	131	0.123585	-0.455693	14	0.506639	4	0.222339
IdeaSquare	News	2014-12-09	Twitter	tN22T	https://twitter.com/CERN/status/542343724336824320	1060000	6.02531	46	0.0433962	-0.576711	0	0	-0.746269	63	0.059434	-0.429249	117	0.110377	-0.521966	10	0.0776474	2	-0.809313
Magnets	News	2014-12-09	Twitter	tN23T	https://twitter.com/CERN/status/542349070648754176	1060000	6.02531	88	0.0830189	-0.265408	6	0.00566038	-0.183047	112	0.10566	-0.216724	219	0.206604	-0.03912	13	0.399391	5	0.738165
PS bubble	TBT	2014-10-23	Twitter	tT01T	https://twitter.com/CERN/status/525232991447318528	1030000	6.01284	77	0.0747573	-0.330317	2	0.00194175	-0.55306	78	0.0757282	-0.354337	92	0.0893204	-0.627626	11	0.184895	4	0.222339
Wire-weaving	TBT	2014-10-30	Twitter	tT02T	https://twitter.com/CERN/status/527771620803637249	1040000	6.01703	58	0.0557692	-0.4795	2	0.00192308	-0.554918	55	0.0528846	-0.45936	102	0.0980769	-0.583687	3	-0.673087	4	0.222339
BEBC pipe	TBT	2014-11-06	Twitter	tT03T	https://twitter.com/CERN/status/530383893799911424	1040000	6.01703	44	0.0423077	-0.585263	21	0.0201923	1.26292	55	0.0528846	-0.45936	596	0.573077	1.79977	8	-0.136848	2	-0.809313
Control rooms	TBT	2014-11-13	Twitter	tT04T	https://twitter.com/CERN/status/532921593643950080	1050000	6.02119	69	0.0657143	-0.401365	4	0.00380952	-0.367212	73	0.0695238	-0.382861	153	0.145714	-0.344652	9	-0.0296004	4	0.222339
1st computer	TBT	2014-11-20	Twitter	tT05Ta	https://twitter.com/CERN/status/535472329204457473	1050000	6.02119	80	0.0761905	-0.319057	5	0.0047619	-0.272447	84	0.08	-0.334697	110	0.104762	-0.550143	11	0.184895	5	0.738165
ATLAS clean	GWII	2014-12-08	Tw Frenc	tG08Tw	https://twitter.com/CERN_FR/status/541958017852657665	12600	4.10037	0	0	-1.02679	0	0	-0.335164	1	0.0793651	-0.915851	13	1.03175	0.153925	136	2.1838	23	0.931214
Power	TBT	2014-11-27	Twitter	tT06T	https://twitter.com/CERN/status/538069531617275904	1050000	6.02119	82	0.0780952	-0.304091	3	0.00285714	-0.461976	71	0.067619	-0.391619	256	0.24381	0.147571	2	-0.780335	2	-0.809313
Courier reminisce	TBT	2014-12-04	Twitter	tT07T	https://twitter.com/CERN/status/540544067759644672	1060000	6.02531	23	0.0216981	-0.747186	1	0.000943396	-0.652398	18	0.0169811	-0.624426	41	0.0386792	-0.881734	0	-0.994831	2	-0.809313
SPS Tank	TBT	2014-12-11	Twitter	tT08T	https://twitter.com/CERN/status/543066530570047489	1060000	6.02531	81	0.0764151	-0.317292	2	0.00188679	-0.558528	63	0.059434	-0.429249	150	0.141509	-0.365751	2	-0.780335	3	-0.293487
ALICE	Wow	2014-10-21	Twitter	tW01T	https://twitter.com/CERN/status/524505498221944833	1030000	6.01284	176	0.170874	0.424841	23	0.0223301	1.47563	203	0.197087	0.203611	248	0.240777	0.132353	15	0.613886	3	-0.293487
ATLAS	Wow	2014-10-28	Twitter	tW02T	https://twitter.com/CERN/status/527053808439152640	1040000	6.01703	174	0.167308	0.396823	12	0.0115385	0.401837	208	0.2	0.217002	255	0.245192	0.15451	10	0.0776474	3	-0.293487
IdeaSquare	News	2014-12-09	Google+	tN22G	https://plus.google.com/+CERN/posts/BZ28NDK3F8j	12600	4.10037	35	2.77778	-0.224499	3	0.238095	0.0275091	5	0.396825	-0.217058	17	1.34921	-0.0406753	79	3.42465	10	1.02049
LHCb	Wow	2014-11-11	Twitter	tW04T	https://twitter.com/CERN/status/532178231961862146	1040000	6.01703	70	0.0673077	-0.388846	2	0.00192308	-0.554918	81	0.0778846	-0.344423	153	0.147115	-0.337622	3	-0.673087	3	-0.293487
RF	Wow	2014-11-18	Twitter	tW05Ta	https://twitter.com/CERN/status/534738411014590464	1050000	6.02119	80	0.0761905	-0.319057	6	0.00571429	-0.177683	96	0.0914286	-0.282155	230	0.219048	0.0233209	2	-0.780335	1	-1.32514
RF	Wow	2014-11-18	Twitter	tW05Tb	https://twitter.com/CERN/status/534738411014590464	1050000	6.02119										301	0.286667	0.362621	9	-0.0296004	2	-0.809313
TOTEM	Wow	2014-11-25	Twitter	tW06T	https://twitter.com/CERN/status/537336981274247169	1050000	6.02119	127	0.120952	0.032624	1	0.000952381	-0.651504	138	0.131429	-0.0982549	257	0.244762	0.15235	20	1.15013	5	0.738165
Magnets	News	2014-12-09	Google+	tN23G	https://plus.google.com/+CERN/posts/SVu7y2faYne	12600	4.10037	167	13.254	1.66758	18	1.42857	2.82771	26	2.06349	0.78291	64	5.07937	1.21228	5	-0.219014	3	-0.0784994
Splash	Wow	2014-12-09	Twitter	tW08T	https://twitter.com/CERN/status/542316909791051776	1060000	6.02531	105	0.0990566	-0.139404	6	0.00566038	-0.183047	112	0.10566	-0.216724	304	0.286792	0.363252	6	-0.351344	4	0.222339

## Sheet: stats
Report
PLATFORM		Likes_pkU	Comments_pkU	Shares_pkU	CTs_pkU	AVG_VISIT_DURATION	RETENTION_RATE
Facebook	Mean	1.2116	0.0779	0.187	0.2557	14.617	4.68333
	N	48	48	48	60	60	60
	Std. Deviation	1.85703	0.17426	0.32098	0.51608	44.1868	6.53411
Google+	Mean	4.0208	0.2264	0.7586	1.4703	9.448	3.5
	N	46	46	46	58	58	58
	Std. Deviation	5.53688	0.42514	1.66672	2.97708	20.3092	6.36947
Instagra	Mean	149.634	4.6235
	N	32	32
	Std. Deviation	54.6566	5.41111
Tw Frenc	Mean	0.2047	0.0177	0.4708	0.9264	34.633	10.9184
	N	41	41	41	49	49	49
	Std. Deviation	0.19936	0.05281	0.4274	0.6844	46.4178	12.9741
Twitter	Mean	0.1168	0.0075	0.1528	0.2144	9.276	3.56897
	N	47	47	47	58	58	58
	Std. Deviation	0.12728	0.01005	0.21751	0.19929	9.3242	1.93864
Total	Mean	23.5761	0.7625	0.3866	0.7042	16.267	5.44889
	N	214	214	182	225	225	225
	Std. Deviation	57.0195	2.63567	0.91178	1.64764	34.6736	8.19725
Report
PLATFORM		Likes_pkU	Comments_pkU	Shares_pkU	CTs_pkU	AVG_VISIT_DURATION	RETENTION_RATE
Facebook	Mean	1.21164	0.0778734	0.186954	0.255662	14.6167	4.68333
	N	48	48	48	60	60	60
	Std. Deviation	1.85703	0.174255	0.320976	0.516076	44.1868	6.53411
Google+	Mean	4.02076	0.226366	0.758625	1.47033	9.44828	3.5
	N	46	46	46	58	58	58
	Std. Deviation	5.53688	0.425144	1.66672	2.97708	20.3092	6.36947
Instagra	Mean	149.634	4.62352
	N	32	32
	Std. Deviation	54.6566	5.41111
Tw Frenc	Mean	0.204742	0.0177359	0.470752	0.926355	34.6327	10.9184
	N	41	41	41	49	49	49
	Std. Deviation	0.199357	0.0528061	0.427402	0.6844	46.4178	12.9741
Twitter	Mean	0.116784	0.00747059	0.152845	0.214412	9.27586	3.56897
	N	47	47	47	58	58	58
	Std. Deviation	0.127284	0.0100531	0.21751	0.199287	9.32417	1.93864
Total	Mean	23.5761	0.762532	0.386566	0.704205	16.2667	5.44889
	N	214	214	182	225	225	225
	Std. Deviation	57.0195	2.63567	0.911777	1.64764	34.6736	8.19725
