# Supplementary material for: Footprints of Fascination: Digital Traces of Public Engagement with Particle Physics on CERN's Social Media Platforms
Source: PLoS One. 2016 May 27;11(5):e0156409. doi: 10.1371/journal.pone.0156409 (PMC4883777; doi:10.1371/journal.pone.0156409)
Supplement: S2 File — (XLS) [file pone.0156409.s004.xls]

## Sheet: Key metrics
Post ID	Permalink	Post Message	Type	Countries	Languages	Posted		Lifetime Post Total Reach	Lifetime Post organic reach	Lifetime Post Paid Reach	Lifetime Post Total Impressions	Lifetime Post Organic Impressions	Lifetime Post Paid Impressions	Lifetime Engaged Users	Lifetime Post Consumers	Lifetime Post Consumptions	Lifetime Negative feedback	Lifetime Negative Feedback from Users	Lifetime Post Impressions by people who have liked your Page	Lifetime Post reach by people who like your Page	Lifetime Post Paid Impressions by people who have liked your Page	Lifetime Paid reach of a post by people who like your Page	Lifetime People who have liked your Page and engaged with your post	Lifetime Average time video viewed	Lifetime Organic views to 95%	Lifetime Organic views to 95%	Lifetime Paid views to 95%	Lifetime Paid views to 95%	Lifetime Video length	Lifetime Organic Video Views	Lifetime Organic Video Views	Lifetime Paid Video Views	Lifetime Paid Video Views
								Lifetime: The total number of people your Page post was served to. (Unique Users)	Lifetime: The number of people who saw your Page post in news feed or ticker, or on your Page's timeline. (Unique Users)	Lifetime: The number of people your advertised Page post was served to. (Unique Users)	Lifetime: The number of impressions of your Page post. (Total Count)	Lifetime: The number of impressions of your post in News Feed or ticker or on your Page's Timeline. (Total Count)	Lifetime: The number of impressions of your Page post in an Ad or Sponsored Story. (Total Count)	Lifetime: The number of people who clicked anywhere in your posts. (Unique Users)	Lifetime: The number of people who clicked anywhere in your post. (Unique Users)	Lifetime: The number of clicks anywhere in your post. (Total Count)	Lifetime: The number of people who have given negative feedback to your post. (Unique Users)	Lifetime: The number of times people have given negative feedback to your post. (Total Count)	Lifetime: The number of impressions of your Page post to people who have liked your Page. (Total Count)	Lifetime: The number of people who saw your Page post because they've liked your Page (Unique Users)	Lifetime: The number of paid impressions of your Page post to people who have liked your Page. (Total Count)	Lifetime: The number of people who like your Page and who saw your Page post in an ad or sponsored story. (Unique Users)	Lifetime: The number of people who have liked your Page and clicked anywhere in your posts. (Unique Users)	Lifetime: Average time video viewed (Total Count)	Lifetime: Number of times your video was viewed to 95% of its length without any paid promotion. (Total Count)	Lifetime: Number of times your video was viewed to 95% of its length without any paid promotion. (Unique Users)	Lifetime: Number of times your video was viewed to 95% of its length after paid promotion. (Total Count)	Lifetime: Number of times your video was viewed to 95% of its length after paid promotion. (Unique Users)	Lifetime: Length of a video post (Total Count)	Lifetime: Number of times your video was viewed for more than 3 seconds without any paid promotion. (Total Count)	Lifetime: Number of times your video was viewed for more than 3 seconds without any paid promotion. (Unique Users)	Lifetime: Number of times your video was viewed more than 3 seconds after paid promotion. (Total Count)	Lifetime: Number of times your video was viewed more than 3 seconds after paid promotion. (Unique Users)
169005736520113_742001449220536	https://www.facebook.com/cern/posts/742001449220536:0	Magnets in training: one of the eight LHC sectors has now reached target energy! http://cern.ch/go/tN23F CERN will #RestartLHC at higher energies in 2015. Image © CERN - for terms of use see http://cern.ch/copyright.	Photo			2014-12-09 12:12:01	2014-12-09	11440	11440	0	26769	26769	0	1212	842	1493	10	11	21903	8632	0	0	958	0					0
169005736520113_741883682565646	https://www.facebook.com/cern/posts/741883682565646:0	IdeaSquare is inaugurated today, creating a unique space designed to nurture innovation at CERN http://cern.ch/go/tN22F. Image credit Jean-Claude Gadmer/CERN © CERN - for terms of use see http://cern.ch/copyright.	Photo			2014-12-09 07:43:01	2014-12-09	7360	7360	0	16129	16129	0	699	525	947	5	5	12430	5144	0	0	528	0					0
169005736520113_741854122568602	https://www.facebook.com/cern/posts/741854122568602	From a High Luminosity LHC to SESAME magnets, the latest issue of #acceleratingnews is out now: http://cern.ch/go/97XF	Link			2014-12-09 06:32:00	2014-12-09	5156	5156	0	11537	11537	0	188	99	129	6	9	9802	3974	0	0	175	0	0	0	0	0	0	0	0	0	0
169005736520113_741845105902837	https://www.facebook.com/cern/posts/741845105902837:0	Experiments see "splash" events as beams knock on the LHC's door http://cern.ch/go/tW08F ahead of #RestartLHC in 2015. Image courtesy of ALICE_Experiment © CERN on behalf of the ALICE collaboration - for terms of use see http://cern.ch/copyright.	Photo			2014-12-09 05:58:15	2014-12-09	6752	6752	0	15053	15053	0	1007	606	1128	7	8	12451	5228	0	0	683	0					0
169005736520113_741315289289152	https://www.facebook.com/cern/posts/741315289289152:0	CERN inaugurates "Wandering the immeasurable" a steel sculpture donated to the laboratory that pays homage to great discoveries in physics through the ages: http://cern.ch/go/tN21F Image credit Guillaume Jeanneret/CERN © CERN - for terms of use see http://cern.ch/copyright	Photo			2014-12-08 06:43:48	2014-12-08	14880	14880	0	33957	33957	0	1448	845	1422	11	14	23777	9696	0	0	1141	0					0
169005736520113_741291282624886	https://www.facebook.com/cern/posts/741291282624886:0	Did you guess it? The image shows one of more than a hundred ATLAS Experiment at CERN collaborators that helped clean and inspect the detector and its cavern in preparation for the #RestartLHC in 2015. What did they find? See: http://cern.ch/go/tG08F. Congratulations to Kjeld van Kuijck, the first to get the correct answer to Friday’s post. Image credit Claudia Marcelloni De Oliveira/CERN © CERN …	Photo			2014-12-08 05:43:04	2014-12-08	9100	9100	0	21485	21485	0	1022	760	1228	5	10	19069	7468	0	0	863	0					0
169005736520113_739728516114496	https://www.facebook.com/cern/posts/739728516114496:0	Guess what is happening? Image © CERN - for terms of use see http://cern.ch/copyright (Answer will be posted on Monday...)	Photo			2014-12-05 02:40:50	2014-12-05	11504	11504	0	25364	25364	0	1283	989	1976	8	8	20425	8464	0	0	1072	0					0
169005736520113_739302646157083	https://www.facebook.com/cern/posts/739302646157083:0	#ThrowbackThursday Project leader of Intersecting Storage Rings (ISR), Kjell Johnsen, left, shows Willi Jentschke, centre, director-general of CERN from 1971 to 1975, and accelerator physicist Hildred Blewett some of the emerging results at the start-up of the ISR in 1971. Read more about CERN’s early days: http://cern.ch/go/tT07F #tbt Image credit: CERN-AC-7101182 © CERN - for terms of use see h…	Photo			2014-12-04 08:33:01	2014-12-04	6412	6412	0	12814	12814	0	580	458	592	7	7	9333	3872	0	0	441	0					0
169005736520113_739262719494409	https://www.facebook.com/cern/posts/739262719494409	Don't miss today's beamline for schools #bl4s hangout at 17:00 CET live on CERN's YouTube channel. Got a question about the beamline for schools competition, add it now to the comments of this Facebook event: http://cern.ch/go/tN20Fa Check out last year's winners [video]: http://cern.ch/go/tN20Fb	Link			2014-12-04 06:39:28	2014-12-04	5724	5724	0	13954	13954	0	175	90	131	4	4	11993	4300	0	0	163	0	0	0	0	0	0	0	0	0	0
169005736520113_738758882878126	https://www.facebook.com/cern/posts/738758882878126:0	CERN inspires primary-school students to Play with Protons A new documentary charts the progress of the physics-education project "Playing with Protons", a collaboration between CERN and a Greek primary school http://home.web.cern.ch/students-educators/updates/2014/12/cern-inspires-primary-school-students-play-protons	Photo			2014-12-03 04:48:29	2014-12-03	13984	13984	0	30589	30589	0	1144	875	1580	12	12	15378	6136	0	0	664	0					0
169005736520113_738522426235105	https://www.facebook.com/cern/posts/738522426235105:0	That's right, a CERN dishwasher for circuit boards: http://cern.ch/go/tW07F Image credit Clara Nellist.	Photo			2014-12-02 14:21:09	2014-12-02	121152	121152	0	272233	272233	0	11504	8328	17057	28	28	78370	35136	0	0	4672	0					0
169005736520113_738513682902646	https://www.facebook.com/cern/posts/738513682902646	Watch the Compact Muon Solenoid (CMS) experiment open up [video]: https://www.youtube.com/watch?v=yMELoCnpgFI	Link			2014-12-02 13:57:34	2014-12-02	13424	13424	0	31268	31268	0	576	407	489	7	8	27216	10832	0	0	496	0	0	0	0	0	0	0	0	0	0
169005736520113_738402402913774	https://www.facebook.com/cern/posts/738402402913774	Don't miss Thursday's #bl4s hangout: http://cern.ch/go/tN19Fa Get inspired with this video from last year's winners: http://cern.ch/go/tN19Fb	Link			2014-12-02 08:28:35	2014-12-02	5438	5438	0	12136	12136	0	174	92	133	5	5	10705	4304	0	0	169	0	0	0	0	0	0	0	0	0	0
169005736520113_737992106288137	https://www.facebook.com/cern/posts/737992106288137:0	CERN's Director-General writes his first blog for The Huffington Post: "Europe Must Keep Science at the Heart of Policy Making" http://home.web.cern.ch/cern-people/updates/2014/12/cerns-dg-starts-blogging-huffington-post Image credit Maximilien Brice/CERN © 2013 CERN (License: CC-BY-SA-4.0)	Photo			2014-12-01 12:54:27	2014-12-01	13360	13360	0	29950	29950	0	1373	1093	1540	7	7	23622	9480	0	0	941	0					0
169005736520113_737826506304697	https://www.facebook.com/cern/posts/737826506304697	The CERN AMA is now live and ready for your questions. Ask your questions directly in reddit via: http://www.reddit.com/r/IAmA/comments/2nxwkb/a_few_days_ago_cern_launched_an_open_data_portal/	Photo			2014-12-01 06:34:59	2014-12-01	5538	5538	0	12740	12740	0	197	112	148	2	2	11348	4440	0	0	176	0	0	0	0	0	0	0	0	0	0
169005736520113_737793052974709	https://www.facebook.com/cern/posts/737793052974709:0	Did you guess it? The image shows green water pipes at CERN’s SF1 cooling towers that cool equipment from the Super Proton Synchrotron and the ATLAS Experiment at CERN. CERN’s cooling and ventilation group has been working hard to consolidate equipment in time for the LHC restart in 2015. Find out what they’ve been doing during CERN’s long shutdown (LS1): http://cern.ch/go/tG07Fa Congratulations …	Photo			2014-12-01 05:34:43	2014-12-01	5428	5428	0	12619	12619	0	916	782	1039	5	5	10963	4222	0	0	599	0					0
169005736520113_737751239645557	https://www.facebook.com/cern/posts/737751239645557:0	Don't miss today's CERN AMA on reddit: Open science, open data & more! Starting at 15:30 CET. Find out more: https://www.facebook.com/events/748370208567016/ #cernopendata	Photo			2014-12-01 03:37:15	2014-12-01	4088	4088	0	8776	8776	0	797	633	772	4	6	6561	2634	0	0	545	0					0
169005736520113_748370208567016	https://www.facebook.com/events/748370208567016/	CERN AMA on reddit: Open science, open data & more!	Status			2014-11-28 03:28:00	2014-11-28	2173	2173	0	4945	4945	0	68	28	30	3	3	4806	2041	0	0	53	0					0
169005736520113_736308549789826	https://www.facebook.com/cern/posts/736308549789826:0	Guess what this is? Image © CERN - for terms of use see http://cern.ch/copyright (Answer will be posted on Monday...)	Photo			2014-11-28 03:14:14	2014-11-28	9676	9676	0	22159	22159	0	1161	969	1607	8	9	18765	7620	0	0	882	0					0
169005736520113_736034863150528	https://www.facebook.com/cern/posts/736034863150528:0	#ThrowbackThursday High voltage power line pilot installation in 1965. Read more about powering CERN: http://cern.ch/go/tT06F #tbt #CERN60 Image credit 65-6-068 © CERN for terms of use see http://cern.ch/copyright	Photo			2014-11-27 10:02:06	2014-11-27	5644	5644	0	10920	10920	0	731	621	825	2	2	8835	3962	0	0	506	0					0
169005736520113_736027276484620	https://www.facebook.com/cern/posts/736027276484620:0	From icy neutrinos to hot heavy ions, CERN Courier December issue out now http://cern.ch/go/tN18Fa (digital copy: http://cern.ch/go/tN18Fb) Image © CERN - for terms of use see http://cerncourier.com/cws/copyright	Photo			2014-11-27 09:43:20	2014-11-27	10908	10908	0	23469	23469	0	1111	805	1226	10	11	18768	8000	0	0	846	0					0
169005736520113_735950613158953	https://www.facebook.com/cern/posts/735950613158953:0	Don’t miss next week's live hangout with the beamline for schools team on Thursday 4 December at 5pm CET: http://cern.ch/go/tN17Fa. Got a #bl4s question? Ask it now via the event page http://cern.ch/go/tN17Fa. See what last year's winners from high-schools in Greece and the Netherlands got up to when they conducted their experiments at the CERN beamline [video]: http://cern.ch/go/tN17Fb Image cre…	Photo			2014-11-27 06:45:58	2014-11-27	7200	7200	0	16408	16408	0	814	659	872	2	2	12251	4820	0	0	564	0					0
169005736520113_608709732592074	https://www.facebook.com/events/608709732592074/	Hangout with CERN: beamline for schools 2015 competition	Status			2014-11-27 06:16:43	2014-11-27	2852	2852	0	7164	7164	0	71	59	68	5	5	7035	2729	0	0	69	0					0
169005736520113_735130389907642	https://www.facebook.com/cern/posts/735130389907642:0	Beams come knocking on the LHC's door: http://cern.ch/go/tN16F Latest tests pave the way to #RestartLHC in 2015. Image shows transverse beam profile in the LHC injection lines © CERN - for terms of use see http://cern.ch/copyright	Photo			2014-11-25 13:26:39	2014-11-25	11212	11212	0	25517	25517	0	1152	875	1342	6	6	20599	8180	0	0	873	0					0
169005736520113_735112646576083	https://www.facebook.com/cern/posts/735112646576083:0	As CERN's 'longest' experiment, TOTEM detectors are spread across almost half a kilometre around the CMS interaction point, find out more: http://cern.ch/go/tW06F Image credit CERN-EX-0907211-01 Maximilien Brice/CERN © CERN - for terms of use see http://cern.ch/copyright	Photo			2014-11-25 12:34:28	2014-11-25	8960	8960	0	21247	21247	0	986	673	893	4	4	17687	6744	0	0	764	0					0
169005736520113_734453733308641	https://www.facebook.com/cern/posts/734453733308641:0	Did you guess it? The image, from April 1973, shows the “octopus” used to calibrate the pressure gauges of the Intersecting Storage Rings (ISR) accelerator, which ran from 1971 to 1984. More about the image: http://cern.ch/go/tG06Fa. This photo was a mystery image from CERN’s archive until we used crowd-sourcing to identify it, see more mystery images: http://cern.ch/go/tG06Fb. Congratulations to…	Photo			2014-11-24 06:11:06	2014-11-24	6976	6976	0	16165	16165	0	871	687	875	7	7	13283	4856	0	0	639	0					0
169005736520113_732976813456333	https://www.facebook.com/cern/posts/732976813456333:0	Guess what this is? Image © CERN - for terms of use see http://cern.ch/copyright (Answer will be posted on Monday...)	Photo			2014-11-21 03:00:13	2014-11-21	9864	9864	0	20980	20980	0	1170	936	1556	9	11	15647	6368	0	0	878	0					0
169005736520113_732664003487614	https://www.facebook.com/cern/posts/732664003487614	Don't miss tonight's #CERN60 webcast, starting in about 1 hour: "Past, present, future: LHC and future possibilities" by Guenther Dissertori, Lucie Linssen and Michelangelo Mangano. Find out more via: https://www.facebook.com/events/305844336283260/	Link			2014-11-20 09:27:49	2014-11-20	7132	7132	0	12527	12527	0	305	187	264	9	10	8667	4180	0	0	231	0	0	0	0	0	0	0	0	0	0
169005736520113_732649146822433	https://www.facebook.com/cern/posts/732649146822433:0	#ThrowbackThursday: The Ferranti Mercury, CERN's 1st "central" computer, see http://cern.ch/go/tT05Fa & video: http://cern.ch/go/tT05Fb #tbt #CERN60 Image CERN-CO-1269-1 © CERN - for terms of use see http://cern.ch/copyright	Photo			2014-11-20 08:45:19	2014-11-20	6792	6792	0	14126	14126	0	727	584	813	6	6	11248	4512	0	0	528	0					0
169005736520113_732619743492040	https://www.facebook.com/cern/posts/732619743492040:0	Now showing: CERN webcast of "Particles that fight cancer: the use of protons and carbon ions in cancer therapy" http://webcast.web.cern.ch/webcast/play.php?event=350487 More details here: https://www.facebook.com/events/304852259704328/ Image courtesy of Envision http://cern.ch/ENVISION/	Photo			2014-11-20 07:21:51	2014-11-20	15440	15440	0	32634	32634	0	1587	1105	1667	12	13	19017	8096	0	0	1071	0					0
169005736520113_732608656826482	https://www.facebook.com/cern/posts/732608656826482:0	CERN launches Open Data Portal to make public the data of LHC experiments http://cern.ch/go/tN15F #cernopendata Follow the LHC experiments on Facebook via: https://www.facebook.com/ALICE.EXPERIMENT https://www.facebook.com/ATLASexperiment https://www.facebook.com/CMSexperiment https://www.facebook.com/LHCbExperiment Image courtesy of CMS	Photo			2014-11-20 06:50:26	2014-11-20	35856	35856	0	79338	79338	0	3988	3194	5647	27	33	47416	19712	0	0	2214	0					0
169005736520113_731893190231362	https://www.facebook.com/cern/posts/731893190231362:0	LHCb observes two new baryon particles The particles, known as the Xi_b'- and Xi_b*-, were predicted to exist by the quark model but had never been seen before http://home.web.cern.ch/about/updates/2014/11/lhcb-observes-two-new-baryon-particles Image shows the LHCb underground area, with the LHC beampipe in the foreground. Image credit: Anna Pantelia © CERN - for terms of use see http://cern.ch/c…	Photo			2014-11-19 01:56:55	2014-11-19	39904	39904	0	91213	91213	0	4296	3038	4789	27	28	26959	9856	0	0	1596	0					0
169005736520113_305844336283260	https://www.facebook.com/events/305844336283260/	CERN60 webcast: "Past, present, future: LHC and future possibilities" by Guenther Dissertori, Lucie Linssen and Michelangelo Mangano	Status			2014-11-18 14:28:22	2014-11-18	1557	1557	0	4617	4617	0	54	41	53	2	2	4581	1521	0	0	42	0					0
169005736520113_304852259704328	https://www.facebook.com/events/304852259704328/	CERN webcast: "Particles that fight cancer: the use of protons and carbon ions in cancer therapy"	Status			2014-11-18 13:49:49	2014-11-18	2769	2769	0	7521	7521	0	113	90	114	4	4	7502	2751	0	0	96	0					0
169005736520113_731536413600373	https://www.facebook.com/cern/posts/731536413600373:0	A radio-frequency quadrupole for Linac4: http://cern.ch/go/tW05Fa Want to work with it? http://cern.ch/go/tW05Fb (via CERN Jobs) Image credit Maximilien Brice/CERN (CERN-AC-1005113-08) © CERN - for terms of use see http://cern.ch/copyright	Photo			2014-11-18 08:05:11	2014-11-18	9036	9036	0	20727	20727	0	1173	905	1355	8	8	16106	6528	0	0	808	0					0
169005736520113_731516180269063	https://www.facebook.com/cern/posts/731516180269063:0	Humanitarian technology: see the results of THE Port hackathon at CERN http://cern.ch/go/tN14F #CERN60 Image courtesy of THE Port.	Photo			2014-11-18 07:04:47	2014-11-18	8636	8636	0	18430	18430	0	1068	900	1498	5	5	14322	6160	0	0	684	0					0
169005736520113_731218156965532	https://www.facebook.com/cern/posts/731218156965532:0	Did you guess it? The image shows an electrostatic protocol treatment lens being tested in the ASACUSA experiment in 2012. ASACUSA (Atomic Spectroscopy And Collisions Using Slow Antiprotons) is one of the antimatter experiments at CERN and aims to precisely measure the hyperfine structure of antihydrogen. It has recently started running with a totally new setup, find out more: http://cern.ch/go/t…	Photo			2014-11-17 13:07:01	2014-11-17	8600	8600	0	19578	19578	0	1212	915	1320	6	6	16304	6296	0	0	849	0					0
169005736520113_731012123652802	https://www.facebook.com/cern/posts/731012123652802	via CMS	Photo			2014-11-17 06:36:41	2014-11-17	6728	6728	0	13216	13216	0	351	233	337	6	6	11162	4972	0	0	304	0	0	0	0	0	0	0	0	0	0
169005736520113_731004876986860	https://www.facebook.com/cern/posts/731004876986860	Spread the word: high-school students aged 16 or older can now register to enter CERN's Beamline for Schools competition for the chance to do a real experiment at CERN: http://cern.ch/go/tN13F #bl4s video: http://cern.ch/go/tN13Fb	Link			2014-11-17 06:14:02	2014-11-17	18896	18896	0	45707	45707	0	848	561	800	11	14	26955	10072	0	0	538	0	0	0	0	0	0	0	0	0	0
169005736520113_730933246994023	https://www.facebook.com/cern/posts/730933246994023	via US LHC (Large Hadron Collider) Interstellar Movie, meet the Large Hadron Collider [video]	Link			2014-11-17 02:33:44	2014-11-17	33376	33376	0	82805	82805	0	2408	2053	2994	11	11	78758	30944	0	0	2252	0	0	0	0	0	0	0	0	0	0
169005736520113_729515653802449	https://www.facebook.com/cern/posts/729515653802449:0	Guess what this is? Image © CERN - for terms of use see http://cern.ch/copyright (Answer will be posted on Monday...)	Photo			2014-11-14 02:30:13	2014-11-14	12372	12372	0	27220	27220	0	1567	1227	2307	9	10	21951	9152	0	0	1145	0					0
169005736520113_729197947167553	https://www.facebook.com/cern/posts/729197947167553:0	#ThrowbackThursday CERN control rooms: http://cern.ch/go/tT04F (Top images: PS control room in 1963 and 1974, bottom images: SPS control room in 1977 and LHC control room in 2011) #tbt #CERN60 Images CERN-CO-6301349, CERN-PHOTO-7402124-1, CERN-PHOTO-7701610-1, CERN-AC-1111289-08 credit Maximilien Brice/CERN © CERN for terms of use see http://cern.ch/copyright	Photo			2014-11-13 07:59:48	2014-11-13	12164	12164	0	25068	25068	0	1540	1197	2098	5	5	19044	8376	0	0	1091	0					0
169005736520113_728606697226678	https://www.facebook.com/cern/posts/728606697226678	How standard is the Higgs boson discovered in 2012? Without a doubt, it is a Higgs boson, but is it the Higgs boson of the Standard Model? Run 2 of the LHC will study this question and look for other Higgs bosons, says theorist John Ellis http://home.web.cern.ch/about/updates/2014/11/how-standard-higgs-boson-discovered-2012	Link			2014-11-12 00:54:51	2014-11-12	10424	10424	0	22019	22019	0	556	345	434	10	10	16286	6720	0	0	483	0	0	0	0	0	0	0	0	0	0
169005736520113_728314790589202	https://www.facebook.com/cern/posts/728314790589202	via CMS	Photo			2014-11-11 08:47:18	2014-11-11	11412	11412	0	24922	24922	0	976	539	821	7	7	21788	8792	0	0	868	0	0	0	0	0	0	0	0	0	0
169005736520113_728262990594382	https://www.facebook.com/cern/posts/728262990594382:0	The LHCb experiment’s RICH detector Hybrid Photon Detector (HPD) tubes. The LHCb Experiment at CERN studies beauty quarks: http://cern.ch/go/tW04F For more images from CERN, follow us on Instagram: http://instagram.com/cern #science #physics #particlephysics #CERN #LHC #Large #Hadron #Collider #LHCb #beauty #beautyquark #quark #quarks #matter #antimatter #detector #particles #particle Image credi…	Photo			2014-11-11 06:32:43	2014-11-11	5270	5270	0	8973	8973	0	837	778	996	3	3	5708	2416	0	0	488	0					0
169005736520113_727845477302800	https://www.facebook.com/cern/posts/727845477302800:0	CERN celebrates #WorldScienceDay and 60 years of science for peace #CERN60 http://cern.ch/go/NKV6 (pic: @UNGeneva)	Photo			2014-11-10 08:45:32	2014-11-10	10528	10528	0	22992	22992	0	1537	1059	1643	7	8	19349	7748	0	0	1142	0					0
169005736520113_727793410641340	https://www.facebook.com/cern/posts/727793410641340:0	Did you guess it? The image, taken in 2005, shows tests of some of the 80,000 lead-tungstate crystals needed for the CMS electromagnetic calorimeter. See how the software that tracked crystal production is now open source and could be used for monitoring Alzheimer’s Disease and more: http://cern.ch/go/tG04F. Congratulations to Sylvain Fournier, the first to get the correct answer to Friday’s post…	Photo			2014-11-10 06:34:08	2014-11-10	6076	6076	0	14994	14994	0	917	786	1035	4	4	10762	3728	0	0	571	0					0
169005736520113_726217670798914	https://www.facebook.com/cern/posts/726217670798914	CERN Tweetup inspires artist to create pieces for #johnbellday exhibition: http://cern.ch/go/tN12F	Link			2014-11-07 06:24:48	2014-11-07	7680	7680	0	16208	16208	0	276	178	254	5	5	12061	4532	0	0	214	0	0	0	0	0	0	0	0	0	0
169005736520113_726109627476385	https://www.facebook.com/cern/posts/726109627476385:0	Guess what these are? Image © CERN - for terms of use see http://cern.ch/copyright (Answer will be posted on Monday...)	Photo			2014-11-07 02:54:57	2014-11-07	8456	8456	0	18941	18941	0	1016	860	1328	7	7	14209	5520	0	0	691	0					0
169005736520113_725683667518981	https://www.facebook.com/cern/posts/725683667518981	[English text below] À partir de ce soir jusqu'au 23 Novembre, le Colloque Wright pour la Science, en partenariat avec l'UNIGE, le CERN et les autres, offre un spectacle son et lumière dans le Parc des Bastions tous les soirs à 17h45, 19h00 et 20h30 (durée 15 minutes), entrée libre. Du 10 au 14 novembre à 18h30, la 16e Colloque Wright pour la Science se donner des conférences publiques à Uni Dufo…	Link	France, Switzerland		2014-11-06 08:38:04	2014-11-06	600	600	0	1462	1462	0	55	41	71	0	0	1278	457	0	0	51	0	0	0	0	0	0	0	0	0	0
169005736520113_725666617520686	https://www.facebook.com/cern/posts/725666617520686:0	CERN is crowdsourcing to identify mystery archive images. Want to know what this is? See: http://cern.ch/go/tT03F Image credit: CERN-PHOTO-7003374 © CERN - for terms of use see http://cern.ch/copyright #science #physics #particlephysics #CERN #CERN60 #ThrowbackThursday #TBT #history #Geneva	Photo			2014-11-06 07:50:58	2014-11-06	6580	6580	0	13245	13245	0	855	739	952	5	5	10449	4336	0	0	552	0					0
169005736520113_725647897522558	https://www.facebook.com/cern/posts/725647897522558	Via Perimeter Institute - Outreach: #piLIVE Watch the webcast of Nima Arkani-Hamed's talk on "Quantum Mechanics and Spacetime in the 21st Century" tonight at 7pm EST / 1am CET. More info here: http://ow.ly/DUYIS	Link			2014-11-06 07:03:21	2014-11-06	13224	13224	0	36286	36286	0	905	681	1006	10	10	34069	11560	0	0	846	0	0	0	0	0	0	0	0	0	0
169005736520113_724797474274267	https://www.facebook.com/cern/posts/724797474274267:0	[English text below] Le film « La Fièvre des Particules - Particle Fever » sortie en salles en Suisse Romande et en France a partir du 5 novembre (en anglais sous-titré en français). Le CERN et le distributeur Jupiter Films proposent des rencontres avec les protagonistes du documentaire après les projections, plus d'information sur http://cern.ch/go/tN11Fw. --- The film "Particle Fever" opens in …	Photo			2014-11-04 09:29:48	2014-11-04	5566	5566	0	9076	9076	0	855	801	1079	3	4	3907	1962	0	0	498	0					0
169005736520113_724788577608490	https://www.facebook.com/cern/posts/724788577608490:0	The inner tracker barrel of the LHC’s Compact Muon Solenoid (CMS) detector, find out more: http://cern.ch/go/tW03F Image credit: Maximilien Brice/CERN © CERN - for terms of use see http://cern.ch/copyright. For more images from CERN, follow us on Instagram: http://instagram.com/cern #science #physics #particlephysics #CERN #LHC #Large #Hadron #Collider #CMS #Compact #Muon #Solenoid #inner #tracke…	Photo			2014-11-04 09:06:22	2014-11-04	9944	9944	0	19830	19830	0	1294	993	1627	11	12	11767	4972	0	0	853	0					0
169005736520113_724769487610399	https://www.facebook.com/cern/posts/724769487610399:0	Happy #johnbellday! CERN joins The Royal Irish Academy in celebrating 50 years of Bell’s theorem, which laid the foundations for quantum-information science: http://cern.ch/go/tN10F Image of theoretician John Bell at CERN in 1982. Image credit CERN-PHOTO-8206265-1 © CERN - for terms of use see http://cern.ch/copyright	Photo			2014-11-04 08:21:27	2014-11-04	10904	10904	0	24266	24266	0	1255	926	1384	9	9	16580	6668	0	0	854	0					0
169005736520113_724725514281463	http://www.facebook.com/media/set/?set=ms.c.eJw9yskJADAMA7CNSmPsONl%7E%3BsUKvp0AGDQlEBRPD186gW9%7E_zWYF%7E_9v7ycx3nAoPuEB4%7E-.bps.a.724725514281463.1073741829.169005736520113&type=1	On 4 Nov 2014, Dr Fabiola Gianotti has been selected by CERN Council to become next CERN Director General. http://cern.ch/go/tN09F Image credit Maximilien Brice/CERN © CERN - for terms of use see http://cern.ch/copyright	Photo			2014-11-04 06:28:54	2014-11-04	42208	42208	0	97386	97386	0	4508	2828	4255	13	17	5529	2432	0	0	1416	0					0
169005736520113_724716757615672	https://www.facebook.com/cern/posts/724716757615672	With the next Director-General announced, watch the press conference starting in a few minutes via http://cern.ch/webcast/ and send your questions via Twitter to @CERNpressoffice	Photo			2014-11-04 06:00:14	2014-11-04	10724	10724	0	22339	22339	0	884	507	870	6	6	20074	8876	0	0	801	0	0	0	0	0	0	0	0	0	0
169005736520113_724697187617629	https://www.facebook.com/cern/posts/724697187617629:0	CERN Council selects Italian physicist, Dr Fabiola Gianotti, as CERN’s next Director-General. Dr Gianotti’s mandate will begin on 1 January 2016 and run for a period of five years, read more: http://cern.ch/go/tN09F Image of Fabiola Gianotti in the cavern of the ATLAS Experiment at CERN. Image credit Claudia Marcelloni/CERN © CERN - for terms of use see http://cern.ch/copyright	Photo			2014-11-04 05:01:00	2014-11-04	34816	34816	0	80653	80653	0	3946	2283	4162	22	24	18008	7760	0	0	1860	0					0
169005736520113_724254014328613	http://www.facebook.com/media/set/?set=ms.c.eJxFzksSwEAEBNAbpWjG5%7E%3B4XS4Uhy1dN41AcJXEzTtXH20qZB%7E_5rFYQxjb1Mm2fPY119Etcsldvv3udx37Pp4%7E%3Bjyk3YNas9%7E%3B4La8gy8mtQ%7E-%7E-.bps.a.724254014328613.1073741828.169005736520113&type=1	Backstage of Swiss RTS TV show "la puce à l'oreille" filmed at CERN Control Centre with Bertrand Piccard as main guest. Image credit: Maximilien Brice/CERN © CERN - for terms of use see http://cern.ch/copyright.	Photo			2014-11-03 08:24:34	2014-11-03	3054	3054	0	3661	3661	0	244	109	169	0	0	1429	1158	0	0	185	0					0
169005736520113_724125417674806	https://www.facebook.com/cern/posts/724125417674806:0	Did you guess it? This image, taken in 1969, is one of the 120,000 CERN images from 1955-1985 currently being digitised. Its identity was a mystery until CERN asked for help http://cern.ch/go/tG03Fa. Now this and the other images have been identified thanks to crowdsourcing. The image shows a model of an ISR split field magnet, made up of two compensating magnets and installed at point 4 of the I…	Photo			2014-11-03 01:55:01	2014-11-03	7420	7420	0	17778	17778	0	937	818	1168	5	5	15426	5524	0	0	614	0					0
169005736520113_722744664479548	https://www.facebook.com/cern/posts/722744664479548:0	What is lurking in the CERN tunnels? Find out in this video: http://cern.ch/go/tN08F #Halloween #SpookyScience Image credit CERN 66-7-119 © CERN - for terms of use see http://cern.ch/copyright	Photo			2014-10-31 07:38:25	2014-10-31	6964	6964	0	14655	14655	0	844	704	1012	5	5	11396	4688	0	0	534	0					0
169005736520113_722665867820761	https://www.facebook.com/cern/posts/722665867820761:0	Guess what this is? Image © CERN - for terms of use see http://cern.ch/copyright (Answer will be posted on Monday...)	Photo			2014-10-31 03:58:37	2014-10-31	6888	6888	0	14414	14414	0	840	723	1205	6	6	11471	4728	0	0	565	0					0
169005736520113_722284887858859	https://www.facebook.com/cern/posts/722284887858859:0	Find out how physicist & composer Domenico Vicinanza sonified LHC data to make #CERN60 music: http://cern.ch/go/tN07F	Photo			2014-10-30 07:10:31	2014-10-30	15992	15992	0	37259	37259	0	1567	1295	2404	9	9	26159	10360	0	0	1050	0					0
169005736520113_722225057864842	https://www.facebook.com/cern/posts/722225057864842:0	1970: Machine for weaving wires for use in multiwire proportional chambers. Georges Charpak won the 1992 Nobelprize.org in Physics for inventing these chambers in 1968: http://cern.ch/go/tT02F Image credit: CERN 70-03-303 © CERN - for terms of use see http://cern.ch/copyright #science #physics #particlephysics #CERN #CERN60 #ThrowbackThursday #TBT #multiwire #proportional #wire #chambers #chamber…	Photo			2014-10-30 04:56:29	2014-10-30	6316	6316	0	14196	14196	0	698	587	843	6	6	11989	4664	0	0	457	0					0
169005736520113_721786134575401	https://www.facebook.com/cern/posts/721786134575401:0	The TEDxCERN 2014 talks are now online! See: http://cern.ch/go/tN06F Image of the TEDxCERN 2014 speakers courtesy of https://www.facebook.com/tedxcern	Photo			2014-10-29 06:03:11	2014-10-29	7960	7960	0	18063	18063	0	986	885	1488	5	5	15105	5956	0	0	654	0					0
169005736520113_721437357943612	https://www.facebook.com/cern/posts/721437357943612	After CERN, Google Street View have now mapped INFN - Istituto Nazionale di Fisica Nucleare. For more about CERN's Street View see: http://googlepolicyeurope.blogspot.be/2013/09/street-view-arrives-at-cern.html and https://www.facebook.com/cern/photos/pb.169005736520113.-2207520000.1414514086./590127921074557/?type=3&theater	Photo			2014-10-28 09:35:48	2014-10-28	11256	11256	0	25447	25447	0	866	762	1246	11	11	22940	9252	0	0	786	0	0	0	0	0	0	0	0	0	0
169005736520113_721325594621455	https://www.facebook.com/cern/posts/721325594621455:0	A view of the ATLAS pixel detector as it is pushed into position inside the ATLAS Experiment at CERN, find out more: http://cern.ch/go/tW02F Image credit: Maximilien Brice/CERN © CERN - for terms of use see http://cern.ch/copyright. For more images from CERN, follow us on Instagram: http://instagram.com/cern #science #physics #particlephysics #CERN #LHC #Large #Hadron #Collider #ATLAS #pixel #det…	Photo			2014-10-28 04:06:47	2014-10-28	12116	12116	0	29024	29024	0	1333	1082	1893	5	5	22249	8200	0	0	959	0					0
169005736520113_721318987955449	https://www.facebook.com/cern/posts/721318987955449	Arts@CERN announces 3 open calls today: Collide@CERN Prohelvetia, Accelerate@CERN Austria, and Accelerate@CERN Taiwan. For more information see CERN's latest press release, linked below, as well as Collide@CERN on Facebook and http://arts.web.cern.ch/	Link			2014-10-28 03:56:54	2014-10-28	5498	5498	0	12338	12338	0	101	64	98	3	5	10736	4098	0	0	86	0	0	0	0	0	0	0	0	0	0
169005736520113_721298524624162	https://www.facebook.com/cern/posts/721298524624162:0	From old times in CERN’s theory division to new life for a famous experiment, CERN Courier November issue out now http://cern.ch/go/tN05Fa (digital copy http://cern.ch/go/tN05Fb) Image © CERN - for terms of use see http://cerncourier.com/cws/copyright	Photo			2014-10-28 02:48:22	2014-10-28	8516	8516	0	21049	21049	0	930	821	1331	3	3	19143	7172	0	0	679	0					0
169005736520113_720913601329321	https://www.facebook.com/cern/posts/720913601329321:0	Did you guess it? The image shows a pink glow illuminating the inside of a model of the LHC beam pipe, which is used to train engineers and technicians in CERN’s building 180. Find out more about the LHC (Large Hadron Collider): http://cern.ch/go/tG02Fa Congratulations to Chris Grimm, the first to get the correct answer to Friday’s post. Image credit: Guillaume Jeanneret/CERN © CERN - for similar…	Photo			2014-10-27 07:39:20	2014-10-27	9164	9164	0	22695	22695	0	1071	930	1533	7	10	20210	7616	0	0	805	0					0
169005736520113_719662944787720	https://www.facebook.com/cern/posts/719662944787720:0	Tim Berners-Lee's 1st CERN web server joins the Science Museum's new gallery "Information Age", opened today by Queen Elizabeth II, who took the occasion to send her first tweet. Read more about the birth of the world wide web at CERN: http://home.web.cern.ch/topics/birth-web Read more about today's gallery opening: http://blog.sciencemuseum.org.uk/insight/2014/10/24/her-majesty-the-queen-sends-h…	Photo			2014-10-24 13:29:58	2014-10-24	13088	13088	0	27168	27168	0	1144	983	1609	10	10	19828	7448	0	0	824	0					0
169005736520113_719432961477385	https://www.facebook.com/cern/posts/719432961477385:0	Guess what this is? Image © CERN - for terms of use see http://cern.ch/copyright (Answer will be posted on Monday...)	Photo			2014-10-24 03:09:34	2014-10-24	15192	15192	0	35979	35979	0	1774	1557	3338	7	7	29798	11824	0	0	1427	0					0
169005736520113_719397531480928	https://www.facebook.com/cern/posts/719397531480928	The Italian National Institute of Nuclear Physics (INFN - Istituto Nazionale di Fisica Nucleare), in collaboration with CERN, brings the LHC directly to Genoa’s central square, the Piazza de Ferrari during the Genoa Science Festival. This is one of the many events organised this year to celebrate CERN's 60th anniversary, find out more via http://cern60.web.cern.ch/	Photo			2014-10-24 00:38:27	2014-10-24	10144	10144	0	22756	22756	0	692	584	946	4	4	20727	8540	0	0	653	0	0	0	0	0	0	0	0	0	0
169005736520113_719143211506360	https://www.facebook.com/cern/posts/719143211506360	Pop Science are looking for poems inspired by science, enter their poetry competition: http://www.pop-science.eu/poetry/ by 30 October.	Photo			2014-10-23 08:52:36	2014-10-23	5696	5696	0	11539	11539	0	153	119	180	2	2	9765	4228	0	0	132	0	0	0	0	0	0	0	0	0	0
169005736520113_719027631517918	https://www.facebook.com/cern/posts/719027631517918:0	1969: The 1.2 m heavy-liquid bubble chamber gets a clean during the PS shutdown: http://cern.ch/go/bub1F Image credit: CERN-EX-6909176- © CERN - for terms of use see http://cern.ch/copyright #science #physics #particlephysics #CERN #CERN60 #ThrowbackThursday #TBT #PS #proton #synchrotron #accelerator #bubble #chamber #bubblechamber #history #Geneva	Photo			2014-10-23 03:36:27	2014-10-23	7720	7720	0	17447	17447	0	824	690	1036	3	3	15056	6160	0	0	603	0					0
169005736520113_719011081519573	https://www.facebook.com/cern/posts/719011081519573	Five schools get a virtual visit to CERN & the South Pole thanks to CMS, ATLAS Experiment at CERN and IceCube Neutrino Observatory: http://cern.ch/go/ice1F Image courtesy of IceCube Neutrino Observatory	Photo			2014-10-23 02:37:18	2014-10-23	12464	12464	0	27711	27711	0	888	703	1331	8	8	25927	11052	0	0	836	0	0	0	0	0	0	0	0	0	0
169005736520113_718245458262802	https://www.facebook.com/cern/posts/718245458262802	Explore how fundamental research is a driving force for innovation in this #CERN60 film: http://cern.ch/go/9L8Q [video]	Link			2014-10-21 08:55:40	2014-10-21	14968	14968	0	35509	35509	0	615	518	880	8	8	24836	9248	0	0	467	0	0	0	0	0	0	0	0	0	0
169005736520113_718225704931444	https://www.facebook.com/cern/posts/718225704931444:0	10 physics-themed #Halloween costume ideas, courtesy of Symmetry magazine: http://www.symmetrymagazine.org/article/october-2014/costumes-to-make-zombie-einstein-proud Image courtesy of Symmetry, artwork by Sandbox Studio, Chicago with Corinne Mucha.	Photo			2014-10-21 08:00:03	2014-10-21	11588	11588	0	26861	26861	0	1153	1031	1689	9	9	21442	8592	0	0	924	0					0
169005736520113_718134074940607	https://www.facebook.com/cern/posts/718134074940607:0	The ALICE_Experiment is a heavy-ion detector on the Large Hadron Collider (LHC) ring designed to study quark-gluon plasma, a state of matter that may have existed in the first moments of the universe. Find out more: http://cern.ch/go/fPS7. This image shows the ALICE experiment’s inner tracker. Image credit: Maximilien Brice/CERN © CERN - for terms of use see http://cern.ch/copyright. For more ima…	Photo			2014-10-21 03:28:35	2014-10-21	13048	13048	0	31348	31348	0	1473	1179	2187	10	11	24028	9048	0	0	1144	0					0
169005736520113_717795124974502	https://www.facebook.com/cern/posts/717795124974502:0	And finally ... in today's #CERN60 United Nations event Secretary-General Ban Ki-moon gave his approval of the blue CERN visitor helmets! For more about today's event see: http://cern.ch/go/8rnz	Photo			2014-10-20 09:24:10	2014-10-20	6728	6728	0	15692	15692	0	777	661	1036	5	5	12850	4820	0	0	598	0					0
169005736520113_717770041643677	https://www.facebook.com/cern/posts/717770041643677:0	Former United Nations Secretary-General Kofi Annan joins speakers at today's event “CERN: 60 years of science for peace & development”, watch live via http://webtv.un.org/ See: https://www.facebook.com/events/305130719692240/ For more details see: http://cern.ch/go/8rnz United Nations Economic and Social Council UNESCO #CERN60 #science4peace #SustDev	Photo			2014-10-20 08:18:24	2014-10-20	7848	7848	0	18009	18009	0	731	617	949	7	7	13558	5200	0	0	542	0					0
169005736520113_717766301644051	https://www.facebook.com/cern/posts/717766301644051:0	United Nations Secretary-General Ban Ki-moon introduces today's event “CERN: 60 years of science for peace & development”, watch live via http://webtv.un.org/ See: https://www.facebook.com/events/305130719692240/ For more details see: http://cern.ch/go/8rnz United Nations Economic and Social Council UNESCO #CERN60 #science4peace #SustDev	Photo			2014-10-20 08:07:22	2014-10-20	5804	5804	0	14696	14696	0	569	494	731	6	6	11704	4166	0	0	415	0					0
169005736520113_717732724980742	https://www.facebook.com/cern/posts/717732724980742	Starting in 20 minutes via http://webtv.un.org, and live from the United Nations headquarters in New York, watch “CERN: 60 years of science for peace & development”. Follow https://twitter.com/CERN during the talks for more information and highlights.	Photo			2014-10-20 06:41:58	2014-10-20	6804	6804	0	16609	16609	0	346	281	449	6	6	15787	6028	0	0	325	0	0	0	0	0	0	0	0	0	0
169005736520113_717713391649342	https://www.facebook.com/cern/posts/717713391649342:0	Did you guess it? The image, taken in 1970, shows equipment used for generating and testing ozone gas. This image is just one of the quarter of a million CERN archive images currently being digitised, find out more here: http://cern.ch/go/g7rf To showcase this digital archive, CERN is now on Instagram: http://instagram.com/cern and will be sharing “Throwback Thursday” #tbt images on Twitter, Face…	Photo			2014-10-20 05:50:50	2014-10-20	7636	7636	0	14975	14975	0	603	538	762	4	4	10232	3904	0	0	467	0					0
169005736520113_717679094986105	https://www.facebook.com/cern/posts/717679094986105:0	Don't miss today's CERN60 United Nations event at 16h CEST, webcast via http://webtv.un.org See: https://www.facebook.com/events/305130719692240/ For more details see: http://cern.ch/go/8rnz United Nations United Nations Economic and Social Council UNESCO #CERN60 #science4peace #SustDev	Photo			2014-10-20 04:22:16	2014-10-20	14832	14832	0	35995	35995	0	1573	1162	2313	17	17	12794	4832	0	0	759	0					0
169005736520113_305130719692240	https://www.facebook.com/events/305130719692240/	CERN60 webcast: Celebrating CERN's 60th anniversary with the United Nations	Status			2014-10-20 00:40:09	2014-10-20	2127	2127	0	5210	5210	0	53	47	68	8	8	5207	2125	0	0	49	0					0
169005736520113_715837345170280	https://www.facebook.com/cern/posts/715837345170280:0	The Collider exhibition embarks on an international tour, starting today in Paris: http://cern.ch/go/chD8 #ParisLHC Image courtesy of Palais de la découverte	Photo			2014-10-17 06:47:01	2014-10-17	7028	7028	0	16128	16128	0	702	621	998	5	5	13571	5332	0	0	546	0					0
169005736520113_715762491844432	https://www.facebook.com/cern/posts/715762491844432:0	Guess what this is? Image © CERN - for terms of use see http://cern.ch/copyright (Answer will be posted on Monday...)	Photo			2014-10-17 03:16:19	2014-10-17	7572	7572	0	17432	17432	0	776	683	1236	3	3	15480	6236	0	0	626	0					0
169005736520113_715222265231788	https://www.facebook.com/cern/posts/715222265231788:0	1966: On-site surveyor during the construction of the Intersecting Storage Rings (ISR): http://home.web.cern.ch/about/accelerators/intersecting-storage-rings. Image © CERN - for terms of use see http://cern.ch/copyright #science #physics #particlephysics #CERN #CERN60 #ThrowbackThursday #TBT #ISR #accelerator #history #Geneva	Photo			2014-10-16 07:31:30	2014-10-16	5932	5932	0	13867	13867	0	569	490	812	3	3	11907	4584	0	0	435	0					0
169005736520113_715168181903863	https://www.facebook.com/cern/posts/715168181903863	Today at 16:00 CEST, Verflixtes Higgs is talking about “Big Science“. Participants of the hangout will be physicist Hans Peter Beck (ATLAS Experiment at CERN) and the neuroscientist Richard Frackowiak from the steering group of the Human Brain Project (HBP). Join the discussion and ask questions to the scientists:	Link			2014-10-16 04:44:59	2014-10-16	6844	6844	0	16207	16207	0	282	210	307	2	2	14701	5640	0	0	260	0	0	0	0	0	0	0	0	0	0

## Sheet: Lifetime Talking About This...
Description	Post ID	Permalink	Post Message	Type	Countries	Languages	Posted	comment	like	other	share
Lifetime: The number of unique people who created a story about your Page post by interacting with it. (Unique Users)	169005736520113_742001449220536	https://www.facebook.com/cern/posts/742001449220536:0	Magnets in training: one of the eight LHC sectors has now reached target energy! http://cern.ch/go/tN23F CERN will #RestartLHC at higher energies in 2015. Image © CERN - for terms of use see http://cern.ch/copyright.	Photo			2014-12-09 12:12:01	23	494		53
	169005736520113_741883682565646	https://www.facebook.com/cern/posts/741883682565646:0	IdeaSquare is inaugurated today, creating a unique space designed to nurture innovation at CERN http://cern.ch/go/tN22F. Image credit Jean-Claude Gadmer/CERN © CERN - for terms of use see http://cern.ch/copyright.	Photo			2014-12-09 07:43:01	9	217		24
	169005736520113_741854122568602	https://www.facebook.com/cern/posts/741854122568602	From a High Luminosity LHC to SESAME magnets, the latest issue of #acceleratingnews is out now: http://cern.ch/go/97XF	Link			2014-12-09 06:32:00	2	106		19
	169005736520113_741845105902837	https://www.facebook.com/cern/posts/741845105902837:0	Experiments see "splash" events as beams knock on the LHC's door http://cern.ch/go/tW08F ahead of #RestartLHC in 2015. Image courtesy of ALICE_Experiment © CERN on behalf of the ALICE collaboration - for terms of use see http://cern.ch/copyright.	Photo			2014-12-09 05:58:15	5	467		38
	169005736520113_741315289289152	https://www.facebook.com/cern/posts/741315289289152:0	CERN inaugurates "Wandering the immeasurable" a steel sculpture donated to the laboratory that pays homage to great discoveries in physics through the ages: http://cern.ch/go/tN21F Image credit Guillaume Jeanneret/CERN © CERN - for terms of use see http://cern.ch/copyright	Photo			2014-12-08 06:43:48	28	762		92
	169005736520113_741291282624886	https://www.facebook.com/cern/posts/741291282624886:0	Did you guess it? The image shows one of more than a hundred ATLAS Experiment at CERN collaborators that helped clean and inspect the detector and its cavern in preparation for the #RestartLHC in 2015. What did they find? See: http://cern.ch/go/tG08F. Congratulations to Kjeld van Kuijck, the first to get the correct answer to Friday’s post. Image credit Claudia Marcelloni De Oliveira/CERN © CERN …	Photo			2014-12-08 05:43:04	12	341		31
	169005736520113_739728516114496	https://www.facebook.com/cern/posts/739728516114496:0	Guess what is happening? Image © CERN - for terms of use see http://cern.ch/copyright (Answer will be posted on Monday...)	Photo			2014-12-05 02:40:50	66	374		54
	169005736520113_739302646157083	https://www.facebook.com/cern/posts/739302646157083:0	#ThrowbackThursday Project leader of Intersecting Storage Rings (ISR), Kjell Johnsen, left, shows Willi Jentschke, centre, director-general of CERN from 1971 to 1975, and accelerator physicist Hildred Blewett some of the emerging results at the start-up of the ISR in 1971. Read more about CERN’s early days: http://cern.ch/go/tT07F #tbt Image credit: CERN-AC-7101182 © CERN - for terms of use see h…	Photo			2014-12-04 08:33:01	5	154		24
	169005736520113_739262719494409	https://www.facebook.com/cern/posts/739262719494409	Don't miss today's beamline for schools #bl4s hangout at 17:00 CET live on CERN's YouTube channel. Got a question about the beamline for schools competition, add it now to the comments of this Facebook event: http://cern.ch/go/tN20Fa Check out last year's winners [video]: http://cern.ch/go/tN20Fb	Link			2014-12-04 06:39:28	3	98		15
	169005736520113_738758882878126	https://www.facebook.com/cern/posts/738758882878126:0	CERN inspires primary-school students to Play with Protons A new documentary charts the progress of the physics-education project "Playing with Protons", a collaboration between CERN and a Greek primary school http://home.web.cern.ch/students-educators/updates/2014/12/cern-inspires-primary-school-students-play-protons	Photo			2014-12-03 04:48:29	16	381		58
	169005736520113_738522426235105	https://www.facebook.com/cern/posts/738522426235105:0	That's right, a CERN dishwasher for circuit boards: http://cern.ch/go/tW07F Image credit Clara Nellist.	Photo			2014-12-02 14:21:09	334	4352		630
	169005736520113_738513682902646	https://www.facebook.com/cern/posts/738513682902646	Watch the Compact Muon Solenoid (CMS) experiment open up [video]: https://www.youtube.com/watch?v=yMELoCnpgFI	Link			2014-12-02 13:57:34	6	207		35
	169005736520113_738402402913774	https://www.facebook.com/cern/posts/738402402913774	Don't miss Thursday's #bl4s hangout: http://cern.ch/go/tN19Fa Get inspired with this video from last year's winners: http://cern.ch/go/tN19Fb	Link			2014-12-02 08:28:35	3	93		14
	169005736520113_737992106288137	https://www.facebook.com/cern/posts/737992106288137:0	CERN's Director-General writes his first blog for The Huffington Post: "Europe Must Keep Science at the Heart of Policy Making" http://home.web.cern.ch/cern-people/updates/2014/12/cerns-dg-starts-blogging-huffington-post Image credit Maximilien Brice/CERN © 2013 CERN (License: CC-BY-SA-4.0)	Photo			2014-12-01 12:54:27	15	362		41
	169005736520113_737826506304697	https://www.facebook.com/cern/posts/737826506304697	The CERN AMA is now live and ready for your questions. Ask your questions directly in reddit via: http://www.reddit.com/r/IAmA/comments/2nxwkb/a_few_days_ago_cern_launched_an_open_data_portal/	Photo			2014-12-01 06:34:59	1	97		1
	169005736520113_737793052974709	https://www.facebook.com/cern/posts/737793052974709:0	Did you guess it? The image shows green water pipes at CERN’s SF1 cooling towers that cool equipment from the Super Proton Synchrotron and the ATLAS Experiment at CERN. CERN’s cooling and ventilation group has been working hard to consolidate equipment in time for the LHC restart in 2015. Find out what they’ve been doing during CERN’s long shutdown (LS1): http://cern.ch/go/tG07Fa Congratulations …	Photo			2014-12-01 05:34:43	17	178		13
	169005736520113_737751239645557	https://www.facebook.com/cern/posts/737751239645557:0	Don't miss today's CERN AMA on reddit: Open science, open data & more! Starting at 15:30 CET. Find out more: https://www.facebook.com/events/748370208567016/ #cernopendata	Photo			2014-12-01 03:37:15	3	182		21
	169005736520113_748370208567016	https://www.facebook.com/events/748370208567016/	CERN AMA on reddit: Open science, open data & more!	Status			2014-11-28 03:28:00	2	37	1
	169005736520113_736308549789826	https://www.facebook.com/cern/posts/736308549789826:0	Guess what this is? Image © CERN - for terms of use see http://cern.ch/copyright (Answer will be posted on Monday...)	Photo			2014-11-28 03:14:14	104	244		21
	169005736520113_736034863150528	https://www.facebook.com/cern/posts/736034863150528:0	#ThrowbackThursday High voltage power line pilot installation in 1965. Read more about powering CERN: http://cern.ch/go/tT06F #tbt #CERN60 Image credit 65-6-068 © CERN for terms of use see http://cern.ch/copyright	Photo			2014-11-27 10:02:06	6	139		13
	169005736520113_736027276484620	https://www.facebook.com/cern/posts/736027276484620:0	From icy neutrinos to hot heavy ions, CERN Courier December issue out now http://cern.ch/go/tN18Fa (digital copy: http://cern.ch/go/tN18Fb) Image © CERN - for terms of use see http://cerncourier.com/cws/copyright	Photo			2014-11-27 09:43:20	8	388		71
	169005736520113_735950613158953	https://www.facebook.com/cern/posts/735950613158953:0	Don’t miss next week's live hangout with the beamline for schools team on Thursday 4 December at 5pm CET: http://cern.ch/go/tN17Fa. Got a #bl4s question? Ask it now via the event page http://cern.ch/go/tN17Fa. See what last year's winners from high-schools in Greece and the Netherlands got up to when they conducted their experiments at the CERN beamline [video]: http://cern.ch/go/tN17Fb Image cre…	Photo			2014-11-27 06:45:58	3	188		27
	169005736520113_608709732592074	https://www.facebook.com/events/608709732592074/	Hangout with CERN: beamline for schools 2015 competition	Status			2014-11-27 06:16:43		12	2	1
	169005736520113_735130389907642	https://www.facebook.com/cern/posts/735130389907642:0	Beams come knocking on the LHC's door: http://cern.ch/go/tN16F Latest tests pave the way to #RestartLHC in 2015. Image shows transverse beam profile in the LHC injection lines © CERN - for terms of use see http://cern.ch/copyright	Photo			2014-11-25 13:26:39	19	366		45
	169005736520113_735112646576083	https://www.facebook.com/cern/posts/735112646576083:0	As CERN's 'longest' experiment, TOTEM detectors are spread across almost half a kilometre around the CMS interaction point, find out more: http://cern.ch/go/tW06F Image credit CERN-EX-0907211-01 Maximilien Brice/CERN © CERN - for terms of use see http://cern.ch/copyright	Photo			2014-11-25 12:34:28	6	379		38
	169005736520113_734453733308641	https://www.facebook.com/cern/posts/734453733308641:0	Did you guess it? The image, from April 1973, shows the “octopus” used to calibrate the pressure gauges of the Intersecting Storage Rings (ISR) accelerator, which ran from 1971 to 1984. More about the image: http://cern.ch/go/tG06Fa. This photo was a mystery image from CERN’s archive until we used crowd-sourcing to identify it, see more mystery images: http://cern.ch/go/tG06Fb. Congratulations to…	Photo			2014-11-24 06:11:06	10	248		22
	169005736520113_732976813456333	https://www.facebook.com/cern/posts/732976813456333:0	Guess what this is? Image © CERN - for terms of use see http://cern.ch/copyright (Answer will be posted on Monday...)	Photo			2014-11-21 03:00:13	55	316		31
	169005736520113_732664003487614	https://www.facebook.com/cern/posts/732664003487614	Don't miss tonight's #CERN60 webcast, starting in about 1 hour: "Past, present, future: LHC and future possibilities" by Guenther Dissertori, Lucie Linssen and Michelangelo Mangano. Find out more via: https://www.facebook.com/events/305844336283260/	Link			2014-11-20 09:27:49	6	150		2
	169005736520113_732649146822433	https://www.facebook.com/cern/posts/732649146822433:0	#ThrowbackThursday: The Ferranti Mercury, CERN's 1st "central" computer, see http://cern.ch/go/tT05Fa & video: http://cern.ch/go/tT05Fb #tbt #CERN60 Image CERN-CO-1269-1 © CERN - for terms of use see http://cern.ch/copyright	Photo			2014-11-20 08:45:19	6	191		13
	169005736520113_732619743492040	https://www.facebook.com/cern/posts/732619743492040:0	Now showing: CERN webcast of "Particles that fight cancer: the use of protons and carbon ions in cancer therapy" http://webcast.web.cern.ch/webcast/play.php?event=350487 More details here: https://www.facebook.com/events/304852259704328/ Image courtesy of Envision http://cern.ch/ENVISION/	Photo			2014-11-20 07:21:51	31	647		142
	169005736520113_732608656826482	https://www.facebook.com/cern/posts/732608656826482:0	CERN launches Open Data Portal to make public the data of LHC experiments http://cern.ch/go/tN15F #cernopendata Follow the LHC experiments on Facebook via: https://www.facebook.com/ALICE.EXPERIMENT https://www.facebook.com/ATLASexperiment https://www.facebook.com/CMSexperiment https://www.facebook.com/LHCbExperiment Image courtesy of CMS	Photo			2014-11-20 06:50:26	96	1155		306
	169005736520113_731893190231362	https://www.facebook.com/cern/posts/731893190231362:0	LHCb observes two new baryon particles The particles, known as the Xi_b'- and Xi_b*-, were predicted to exist by the quark model but had never been seen before http://home.web.cern.ch/about/updates/2014/11/lhcb-observes-two-new-baryon-particles Image shows the LHCb underground area, with the LHC beampipe in the foreground. Image credit: Anna Pantelia © CERN - for terms of use see http://cern.ch/c…	Photo			2014-11-19 01:56:55	204	1388		547
	169005736520113_305844336283260	https://www.facebook.com/events/305844336283260/	CERN60 webcast: "Past, present, future: LHC and future possibilities" by Guenther Dissertori, Lucie Linssen and Michelangelo Mangano	Status			2014-11-18 14:28:22	2	11	1
	169005736520113_304852259704328	https://www.facebook.com/events/304852259704328/	CERN webcast: "Particles that fight cancer: the use of protons and carbon ions in cancer therapy"	Status			2014-11-18 13:49:49	4	19	2
	169005736520113_731536413600373	https://www.facebook.com/cern/posts/731536413600373:0	A radio-frequency quadrupole for Linac4: http://cern.ch/go/tW05Fa Want to work with it? http://cern.ch/go/tW05Fb (via CERN Jobs) Image credit Maximilien Brice/CERN (CERN-AC-1005113-08) © CERN - for terms of use see http://cern.ch/copyright	Photo			2014-11-18 08:05:11	9	340		37
	169005736520113_731516180269063	https://www.facebook.com/cern/posts/731516180269063:0	Humanitarian technology: see the results of THE Port hackathon at CERN http://cern.ch/go/tN14F #CERN60 Image courtesy of THE Port.	Photo			2014-11-18 07:04:47	5	227		22
	169005736520113_731218156965532	https://www.facebook.com/cern/posts/731218156965532:0	Did you guess it? The image shows an electrostatic protocol treatment lens being tested in the ASACUSA experiment in 2012. ASACUSA (Atomic Spectroscopy And Collisions Using Slow Antiprotons) is one of the antimatter experiments at CERN and aims to precisely measure the hyperfine structure of antihydrogen. It has recently started running with a totally new setup, find out more: http://cern.ch/go/t…	Photo			2014-11-17 13:07:01	9	382		37
	169005736520113_731012123652802	https://www.facebook.com/cern/posts/731012123652802	via CMS	Photo			2014-11-17 06:36:41	3	146		3
	169005736520113_731004876986860	https://www.facebook.com/cern/posts/731004876986860	Spread the word: high-school students aged 16 or older can now register to enter CERN's Beamline for Schools competition for the chance to do a real experiment at CERN: http://cern.ch/go/tN13F #bl4s video: http://cern.ch/go/tN13Fb	Link			2014-11-17 06:14:02	25	349		99
	169005736520113_730933246994023	https://www.facebook.com/cern/posts/730933246994023	via US LHC (Large Hadron Collider) Interstellar Movie, meet the Large Hadron Collider [video]	Link			2014-11-17 02:33:44	39	599		189
	169005736520113_729515653802449	https://www.facebook.com/cern/posts/729515653802449:0	Guess what this is? Image © CERN - for terms of use see http://cern.ch/copyright (Answer will be posted on Monday...)	Photo			2014-11-14 02:30:13	77	489		54
	169005736520113_729197947167553	https://www.facebook.com/cern/posts/729197947167553:0	#ThrowbackThursday CERN control rooms: http://cern.ch/go/tT04F (Top images: PS control room in 1963 and 1974, bottom images: SPS control room in 1977 and LHC control room in 2011) #tbt #CERN60 Images CERN-CO-6301349, CERN-PHOTO-7402124-1, CERN-PHOTO-7701610-1, CERN-AC-1111289-08 credit Maximilien Brice/CERN © CERN for terms of use see http://cern.ch/copyright	Photo			2014-11-13 07:59:48	6	462		51
	169005736520113_728606697226678	https://www.facebook.com/cern/posts/728606697226678	How standard is the Higgs boson discovered in 2012? Without a doubt, it is a Higgs boson, but is it the Higgs boson of the Standard Model? Run 2 of the LHC will study this question and look for other Higgs bosons, says theorist John Ellis http://home.web.cern.ch/about/updates/2014/11/how-standard-higgs-boson-discovered-2012	Link			2014-11-12 00:54:51	13	272		57
	169005736520113_728314790589202	https://www.facebook.com/cern/posts/728314790589202	via CMS	Photo			2014-11-11 08:47:18	16	561		6
	169005736520113_728262990594382	https://www.facebook.com/cern/posts/728262990594382:0	The LHCb experiment’s RICH detector Hybrid Photon Detector (HPD) tubes. The LHCb Experiment at CERN studies beauty quarks: http://cern.ch/go/tW04F For more images from CERN, follow us on Instagram: http://instagram.com/cern #science #physics #particlephysics #CERN #LHC #Large #Hadron #Collider #LHCb #beauty #beautyquark #quark #quarks #matter #antimatter #detector #particles #particle Image credi…	Photo			2014-11-11 06:32:43	6	88		9
	169005736520113_727845477302800	https://www.facebook.com/cern/posts/727845477302800:0	CERN celebrates #WorldScienceDay and 60 years of science for peace #CERN60 http://cern.ch/go/NKV6 (pic: @UNGeneva)	Photo			2014-11-10 08:45:32	16	583		30
	169005736520113_727793410641340	https://www.facebook.com/cern/posts/727793410641340:0	Did you guess it? The image, taken in 2005, shows tests of some of the 80,000 lead-tungstate crystals needed for the CMS electromagnetic calorimeter. See how the software that tracked crystal production is now open source and could be used for monitoring Alzheimer’s Disease and more: http://cern.ch/go/tG04F. Congratulations to Sylvain Fournier, the first to get the correct answer to Friday’s post…	Photo			2014-11-10 06:34:08	7	170		16
	169005736520113_726217670798914	https://www.facebook.com/cern/posts/726217670798914	CERN Tweetup inspires artist to create pieces for #johnbellday exhibition: http://cern.ch/go/tN12F	Link			2014-11-07 06:24:48	8	118		17
	169005736520113_726109627476385	https://www.facebook.com/cern/posts/726109627476385:0	Guess what these are? Image © CERN - for terms of use see http://cern.ch/copyright (Answer will be posted on Monday...)	Photo			2014-11-07 02:54:57	34	216		19
	169005736520113_725683667518981	https://www.facebook.com/cern/posts/725683667518981	[English text below] À partir de ce soir jusqu'au 23 Novembre, le Colloque Wright pour la Science, en partenariat avec l'UNIGE, le CERN et les autres, offre un spectacle son et lumière dans le Parc des Bastions tous les soirs à 17h45, 19h00 et 20h30 (durée 15 minutes), entrée libre. Du 10 au 14 novembre à 18h30, la 16e Colloque Wright pour la Science se donner des conférences publiques à Uni Dufo…	Link	France, Switzerland		2014-11-06 08:38:04	3	19		1
	169005736520113_725666617520686	https://www.facebook.com/cern/posts/725666617520686:0	CERN is crowdsourcing to identify mystery archive images. Want to know what this is? See: http://cern.ch/go/tT03F Image credit: CERN-PHOTO-7003374 © CERN - for terms of use see http://cern.ch/copyright #science #physics #particlephysics #CERN #CERN60 #ThrowbackThursday #TBT #history #Geneva	Photo			2014-11-06 07:50:58	15	153		8
	169005736520113_725647897522558	https://www.facebook.com/cern/posts/725647897522558	Via Perimeter Institute - Outreach: #piLIVE Watch the webcast of Nima Arkani-Hamed's talk on "Quantum Mechanics and Spacetime in the 21st Century" tonight at 7pm EST / 1am CET. More info here: http://ow.ly/DUYIS	Link			2014-11-06 07:03:21	5	316		110
	169005736520113_724797474274267	https://www.facebook.com/cern/posts/724797474274267:0	[English text below] Le film « La Fièvre des Particules - Particle Fever » sortie en salles en Suisse Romande et en France a partir du 5 novembre (en anglais sous-titré en français). Le CERN et le distributeur Jupiter Films proposent des rencontres avec les protagonistes du documentaire après les projections, plus d'information sur http://cern.ch/go/tN11Fw. --- The film "Particle Fever" opens in …	Photo			2014-11-04 09:29:48	20	118		30
	169005736520113_724788577608490	https://www.facebook.com/cern/posts/724788577608490:0	The inner tracker barrel of the LHC’s Compact Muon Solenoid (CMS) detector, find out more: http://cern.ch/go/tW03F Image credit: Maximilien Brice/CERN © CERN - for terms of use see http://cern.ch/copyright. For more images from CERN, follow us on Instagram: http://instagram.com/cern #science #physics #particlephysics #CERN #LHC #Large #Hadron #Collider #CMS #Compact #Muon #Solenoid #inner #tracke…	Photo			2014-11-04 09:06:22	14	449		74
	169005736520113_724769487610399	https://www.facebook.com/cern/posts/724769487610399:0	Happy #johnbellday! CERN joins The Royal Irish Academy in celebrating 50 years of Bell’s theorem, which laid the foundations for quantum-information science: http://cern.ch/go/tN10F Image of theoretician John Bell at CERN in 1982. Image credit CERN-PHOTO-8206265-1 © CERN - for terms of use see http://cern.ch/copyright	Photo			2014-11-04 08:21:27	10	412		57
	169005736520113_724725514281463	http://www.facebook.com/media/set/?set=ms.c.eJw9yskJADAMA7CNSmPsONl%7E%3BsUKvp0AGDQlEBRPD186gW9%7E_zWYF%7E_9v7ycx3nAoPuEB4%7E-.bps.a.724725514281463.1073741829.169005736520113&type=1	On 4 Nov 2014, Dr Fabiola Gianotti has been selected by CERN Council to become next CERN Director General. http://cern.ch/go/tN09F Image credit Maximilien Brice/CERN © CERN - for terms of use see http://cern.ch/copyright	Photo			2014-11-04 06:28:54	121	2024		289
	169005736520113_724716757615672	https://www.facebook.com/cern/posts/724716757615672	With the next Director-General announced, watch the press conference starting in a few minutes via http://cern.ch/webcast/ and send your questions via Twitter to @CERNpressoffice	Photo			2014-11-04 06:00:14	13	532		32
	169005736520113_724697187617629	https://www.facebook.com/cern/posts/724697187617629:0	CERN Council selects Italian physicist, Dr Fabiola Gianotti, as CERN’s next Director-General. Dr Gianotti’s mandate will begin on 1 January 2016 and run for a period of five years, read more: http://cern.ch/go/tN09F Image of Fabiola Gianotti in the cavern of the ATLAS Experiment at CERN. Image credit Claudia Marcelloni/CERN © CERN - for terms of use see http://cern.ch/copyright	Photo			2014-11-04 05:01:00	142	1861		324
	169005736520113_724254014328613	http://www.facebook.com/media/set/?set=ms.c.eJxFzksSwEAEBNAbpWjG5%7E%3B4XS4Uhy1dN41AcJXEzTtXH20qZB%7E_5rFYQxjb1Mm2fPY119Etcsldvv3udx37Pp4%7E%3Bjyk3YNas9%7E%3B4La8gy8mtQ%7E-%7E-.bps.a.724254014328613.1073741828.169005736520113&type=1	Backstage of Swiss RTS TV show "la puce à l'oreille" filmed at CERN Control Centre with Bertrand Piccard as main guest. Image credit: Maximilien Brice/CERN © CERN - for terms of use see http://cern.ch/copyright.	Photo			2014-11-03 08:24:34	6	141		5
	169005736520113_724125417674806	https://www.facebook.com/cern/posts/724125417674806:0	Did you guess it? This image, taken in 1969, is one of the 120,000 CERN images from 1955-1985 currently being digitised. Its identity was a mystery until CERN asked for help http://cern.ch/go/tG03Fa. Now this and the other images have been identified thanks to crowdsourcing. The image shows a model of an ISR split field magnet, made up of two compensating magnets and installed at point 4 of the I…	Photo			2014-11-03 01:55:01	11	148		10
	169005736520113_722744664479548	https://www.facebook.com/cern/posts/722744664479548:0	What is lurking in the CERN tunnels? Find out in this video: http://cern.ch/go/tN08F #Halloween #SpookyScience Image credit CERN 66-7-119 © CERN - for terms of use see http://cern.ch/copyright	Photo			2014-10-31 07:38:25	13	181		12
	169005736520113_722665867820761	https://www.facebook.com/cern/posts/722665867820761:0	Guess what this is? Image © CERN - for terms of use see http://cern.ch/copyright (Answer will be posted on Monday...)	Photo			2014-10-31 03:58:37	24	148		11
	169005736520113_722284887858859	https://www.facebook.com/cern/posts/722284887858859:0	Find out how physicist & composer Domenico Vicinanza sonified LHC data to make #CERN60 music: http://cern.ch/go/tN07F	Photo			2014-10-30 07:10:31	36	485		113
	169005736520113_722225057864842	https://www.facebook.com/cern/posts/722225057864842:0	1970: Machine for weaving wires for use in multiwire proportional chambers. Georges Charpak won the 1992 Nobelprize.org in Physics for inventing these chambers in 1968: http://cern.ch/go/tT02F Image credit: CERN 70-03-303 © CERN - for terms of use see http://cern.ch/copyright #science #physics #particlephysics #CERN #CERN60 #ThrowbackThursday #TBT #multiwire #proportional #wire #chambers #chamber…	Photo			2014-10-30 04:56:29	5	160		6
	169005736520113_721786134575401	https://www.facebook.com/cern/posts/721786134575401:0	The TEDxCERN 2014 talks are now online! See: http://cern.ch/go/tN06F Image of the TEDxCERN 2014 speakers courtesy of https://www.facebook.com/tedxcern	Photo			2014-10-29 06:03:11	6	187		24
	169005736520113_721437357943612	https://www.facebook.com/cern/posts/721437357943612	After CERN, Google Street View have now mapped INFN - Istituto Nazionale di Fisica Nucleare. For more about CERN's Street View see: http://googlepolicyeurope.blogspot.be/2013/09/street-view-arrives-at-cern.html and https://www.facebook.com/cern/photos/pb.169005736520113.-2207520000.1414514086./590127921074557/?type=3&theater	Photo			2014-10-28 09:35:48	6	275		5
	169005736520113_721325594621455	https://www.facebook.com/cern/posts/721325594621455:0	A view of the ATLAS pixel detector as it is pushed into position inside the ATLAS Experiment at CERN, find out more: http://cern.ch/go/tW02F Image credit: Maximilien Brice/CERN © CERN - for terms of use see http://cern.ch/copyright. For more images from CERN, follow us on Instagram: http://instagram.com/cern #science #physics #particlephysics #CERN #LHC #Large #Hadron #Collider #ATLAS #pixel #det…	Photo			2014-10-28 04:06:47	11	488		63
	169005736520113_721318987955449	https://www.facebook.com/cern/posts/721318987955449	Arts@CERN announces 3 open calls today: Collide@CERN Prohelvetia, Accelerate@CERN Austria, and Accelerate@CERN Taiwan. For more information see CERN's latest press release, linked below, as well as Collide@CERN on Facebook and http://arts.web.cern.ch/	Link			2014-10-28 03:56:54	1	65		3
	169005736520113_721298524624162	https://www.facebook.com/cern/posts/721298524624162:0	From old times in CERN’s theory division to new life for a famous experiment, CERN Courier November issue out now http://cern.ch/go/tN05Fa (digital copy http://cern.ch/go/tN05Fb) Image © CERN - for terms of use see http://cerncourier.com/cws/copyright	Photo			2014-10-28 02:48:22	3	245		21
	169005736520113_720913601329321	https://www.facebook.com/cern/posts/720913601329321:0	Did you guess it? The image shows a pink glow illuminating the inside of a model of the LHC beam pipe, which is used to train engineers and technicians in CERN’s building 180. Find out more about the LHC (Large Hadron Collider): http://cern.ch/go/tG02Fa Congratulations to Chris Grimm, the first to get the correct answer to Friday’s post. Image credit: Guillaume Jeanneret/CERN © CERN - for similar…	Photo			2014-10-27 07:39:20	15	305		22
	169005736520113_719662944787720	https://www.facebook.com/cern/posts/719662944787720:0	Tim Berners-Lee's 1st CERN web server joins the Science Museum's new gallery "Information Age", opened today by Queen Elizabeth II, who took the occasion to send her first tweet. Read more about the birth of the world wide web at CERN: http://home.web.cern.ch/topics/birth-web Read more about today's gallery opening: http://blog.sciencemuseum.org.uk/insight/2014/10/24/her-majesty-the-queen-sends-h…	Photo			2014-10-24 13:29:58	17	329		39
	169005736520113_719432961477385	https://www.facebook.com/cern/posts/719432961477385:0	Guess what this is? Image © CERN - for terms of use see http://cern.ch/copyright (Answer will be posted on Monday...)	Photo			2014-10-24 03:09:34	150	514		53
	169005736520113_719397531480928	https://www.facebook.com/cern/posts/719397531480928	The Italian National Institute of Nuclear Physics (INFN - Istituto Nazionale di Fisica Nucleare), in collaboration with CERN, brings the LHC directly to Genoa’s central square, the Piazza de Ferrari during the Genoa Science Festival. This is one of the many events organised this year to celebrate CERN's 60th anniversary, find out more via http://cern60.web.cern.ch/	Photo			2014-10-24 00:38:27	7	278		6
	169005736520113_719143211506360	https://www.facebook.com/cern/posts/719143211506360	Pop Science are looking for poems inspired by science, enter their poetry competition: http://www.pop-science.eu/poetry/ by 30 October.	Photo			2014-10-23 08:52:36	4	63		3
	169005736520113_719027631517918	https://www.facebook.com/cern/posts/719027631517918:0	1969: The 1.2 m heavy-liquid bubble chamber gets a clean during the PS shutdown: http://cern.ch/go/bub1F Image credit: CERN-EX-6909176- © CERN - for terms of use see http://cern.ch/copyright #science #physics #particlephysics #CERN #CERN60 #ThrowbackThursday #TBT #PS #proton #synchrotron #accelerator #bubble #chamber #bubblechamber #history #Geneva	Photo			2014-10-23 03:36:27	4	278		28
	169005736520113_719011081519573	https://www.facebook.com/cern/posts/719011081519573	Five schools get a virtual visit to CERN & the South Pole thanks to CMS, ATLAS Experiment at CERN and IceCube Neutrino Observatory: http://cern.ch/go/ice1F Image courtesy of IceCube Neutrino Observatory	Photo			2014-10-23 02:37:18	9	445		7
	169005736520113_718245458262802	https://www.facebook.com/cern/posts/718245458262802	Explore how fundamental research is a driving force for innovation in this #CERN60 film: http://cern.ch/go/9L8Q [video]	Link			2014-10-21 08:55:40	17	244		73
	169005736520113_718225704931444	https://www.facebook.com/cern/posts/718225704931444:0	10 physics-themed #Halloween costume ideas, courtesy of Symmetry magazine: http://www.symmetrymagazine.org/article/october-2014/costumes-to-make-zombie-einstein-proud Image courtesy of Symmetry, artwork by Sandbox Studio, Chicago with Corinne Mucha.	Photo			2014-10-21 08:00:03	16	316		56
	169005736520113_718134074940607	https://www.facebook.com/cern/posts/718134074940607:0	The ALICE_Experiment is a heavy-ion detector on the Large Hadron Collider (LHC) ring designed to study quark-gluon plasma, a state of matter that may have existed in the first moments of the universe. Find out more: http://cern.ch/go/fPS7. This image shows the ALICE experiment’s inner tracker. Image credit: Maximilien Brice/CERN © CERN - for terms of use see http://cern.ch/copyright. For more ima…	Photo			2014-10-21 03:28:35	25	639		101
	169005736520113_717795124974502	https://www.facebook.com/cern/posts/717795124974502:0	And finally ... in today's #CERN60 United Nations event Secretary-General Ban Ki-moon gave his approval of the blue CERN visitor helmets! For more about today's event see: http://cern.ch/go/8rnz	Photo			2014-10-20 09:24:10	12	250		31
	169005736520113_717770041643677	https://www.facebook.com/cern/posts/717770041643677:0	Former United Nations Secretary-General Kofi Annan joins speakers at today's event “CERN: 60 years of science for peace & development”, watch live via http://webtv.un.org/ See: https://www.facebook.com/events/305130719692240/ For more details see: http://cern.ch/go/8rnz United Nations Economic and Social Council UNESCO #CERN60 #science4peace #SustDev	Photo			2014-10-20 08:18:24	6	243		52
	169005736520113_717766301644051	https://www.facebook.com/cern/posts/717766301644051:0	United Nations Secretary-General Ban Ki-moon introduces today's event “CERN: 60 years of science for peace & development”, watch live via http://webtv.un.org/ See: https://www.facebook.com/events/305130719692240/ For more details see: http://cern.ch/go/8rnz United Nations Economic and Social Council UNESCO #CERN60 #science4peace #SustDev	Photo			2014-10-20 08:07:22	4	145		27
	169005736520113_717732724980742	https://www.facebook.com/cern/posts/717732724980742	Starting in 20 minutes via http://webtv.un.org, and live from the United Nations headquarters in New York, watch “CERN: 60 years of science for peace & development”. Follow https://twitter.com/CERN during the talks for more information and highlights.	Photo			2014-10-20 06:41:58	3	127		1
	169005736520113_717713391649342	https://www.facebook.com/cern/posts/717713391649342:0	Did you guess it? The image, taken in 1970, shows equipment used for generating and testing ozone gas. This image is just one of the quarter of a million CERN archive images currently being digitised, find out more here: http://cern.ch/go/g7rf To showcase this digital archive, CERN is now on Instagram: http://instagram.com/cern and will be sharing “Throwback Thursday” #tbt images on Twitter, Face…	Photo			2014-10-20 05:50:50	3	151		10
	169005736520113_717679094986105	https://www.facebook.com/cern/posts/717679094986105:0	Don't miss today's CERN60 United Nations event at 16h CEST, webcast via http://webtv.un.org See: https://www.facebook.com/events/305130719692240/ For more details see: http://cern.ch/go/8rnz United Nations United Nations Economic and Social Council UNESCO #CERN60 #science4peace #SustDev	Photo			2014-10-20 04:22:16	34	609		105
	169005736520113_305130719692240	https://www.facebook.com/events/305130719692240/	CERN60 webcast: Celebrating CERN's 60th anniversary with the United Nations	Status			2014-10-20 00:40:09	1	3	3
	169005736520113_715837345170280	https://www.facebook.com/cern/posts/715837345170280:0	The Collider exhibition embarks on an international tour, starting today in Paris: http://cern.ch/go/chD8 #ParisLHC Image courtesy of Palais de la découverte	Photo			2014-10-17 06:47:01	6	190		29
	169005736520113_715762491844432	https://www.facebook.com/cern/posts/715762491844432:0	Guess what this is? Image © CERN - for terms of use see http://cern.ch/copyright (Answer will be posted on Monday...)	Photo			2014-10-17 03:16:19	52	215		12
	169005736520113_715222265231788	https://www.facebook.com/cern/posts/715222265231788:0	1966: On-site surveyor during the construction of the Intersecting Storage Rings (ISR): http://home.web.cern.ch/about/accelerators/intersecting-storage-rings. Image © CERN - for terms of use see http://cern.ch/copyright #science #physics #particlephysics #CERN #CERN60 #ThrowbackThursday #TBT #ISR #accelerator #history #Geneva	Photo			2014-10-16 07:31:30	6	176		12
	169005736520113_715168181903863	https://www.facebook.com/cern/posts/715168181903863	Today at 16:00 CEST, Verflixtes Higgs is talking about “Big Science“. Participants of the hangout will be physicist Hans Peter Beck (ATLAS Experiment at CERN) and the neuroscientist Richard Frackowiak from the steering group of the Human Brain Project (HBP). Join the discussion and ask questions to the scientists:	Link			2014-10-16 04:44:59	3	146		25

## Sheet: Lifetime Post Stories by act...
Description	Post ID	Permalink	Post Message	Type	Countries	Languages	Posted	comment	like	other	share
Lifetime: The number of stories created about your Page post, by action type. (Total Count)	169005736520113_742001449220536	https://www.facebook.com/cern/posts/742001449220536:0	Magnets in training: one of the eight LHC sectors has now reached target energy! http://cern.ch/go/tN23F CERN will #RestartLHC at higher energies in 2015. Image © CERN - for terms of use see http://cern.ch/copyright.	Photo			2014-12-09 12:12:01	30	507		64
	169005736520113_741883682565646	https://www.facebook.com/cern/posts/741883682565646:0	IdeaSquare is inaugurated today, creating a unique space designed to nurture innovation at CERN http://cern.ch/go/tN22F. Image credit Jean-Claude Gadmer/CERN © CERN - for terms of use see http://cern.ch/copyright.	Photo			2014-12-09 07:43:01	10	218		30
	169005736520113_741854122568602	https://www.facebook.com/cern/posts/741854122568602	From a High Luminosity LHC to SESAME magnets, the latest issue of #acceleratingnews is out now: http://cern.ch/go/97XF	Link			2014-12-09 06:32:00	2	107		19
	169005736520113_741845105902837	https://www.facebook.com/cern/posts/741845105902837:0	Experiments see "splash" events as beams knock on the LHC's door http://cern.ch/go/tW08F ahead of #RestartLHC in 2015. Image courtesy of ALICE_Experiment © CERN on behalf of the ALICE collaboration - for terms of use see http://cern.ch/copyright.	Photo			2014-12-09 05:58:15	5	477		40
	169005736520113_741315289289152	https://www.facebook.com/cern/posts/741315289289152:0	CERN inaugurates "Wandering the immeasurable" a steel sculpture donated to the laboratory that pays homage to great discoveries in physics through the ages: http://cern.ch/go/tN21F Image credit Guillaume Jeanneret/CERN © CERN - for terms of use see http://cern.ch/copyright	Photo			2014-12-08 06:43:48	38	777		98
	169005736520113_741291282624886	https://www.facebook.com/cern/posts/741291282624886:0	Did you guess it? The image shows one of more than a hundred ATLAS Experiment at CERN collaborators that helped clean and inspect the detector and its cavern in preparation for the #RestartLHC in 2015. What did they find? See: http://cern.ch/go/tG08F. Congratulations to Kjeld van Kuijck, the first to get the correct answer to Friday’s post. Image credit Claudia Marcelloni De Oliveira/CERN © CERN …	Photo			2014-12-08 05:43:04	13	348		32
	169005736520113_739728516114496	https://www.facebook.com/cern/posts/739728516114496:0	Guess what is happening? Image © CERN - for terms of use see http://cern.ch/copyright (Answer will be posted on Monday...)	Photo			2014-12-05 02:40:50	80	386		68
	169005736520113_739302646157083	https://www.facebook.com/cern/posts/739302646157083:0	#ThrowbackThursday Project leader of Intersecting Storage Rings (ISR), Kjell Johnsen, left, shows Willi Jentschke, centre, director-general of CERN from 1971 to 1975, and accelerator physicist Hildred Blewett some of the emerging results at the start-up of the ISR in 1971. Read more about CERN’s early days: http://cern.ch/go/tT07F #tbt Image credit: CERN-AC-7101182 © CERN - for terms of use see h…	Photo			2014-12-04 08:33:01	6	155		27
	169005736520113_739262719494409	https://www.facebook.com/cern/posts/739262719494409	Don't miss today's beamline for schools #bl4s hangout at 17:00 CET live on CERN's YouTube channel. Got a question about the beamline for schools competition, add it now to the comments of this Facebook event: http://cern.ch/go/tN20Fa Check out last year's winners [video]: http://cern.ch/go/tN20Fb	Link			2014-12-04 06:39:28	3	101		24
	169005736520113_738758882878126	https://www.facebook.com/cern/posts/738758882878126:0	CERN inspires primary-school students to Play with Protons A new documentary charts the progress of the physics-education project "Playing with Protons", a collaboration between CERN and a Greek primary school http://home.web.cern.ch/students-educators/updates/2014/12/cern-inspires-primary-school-students-play-protons	Photo			2014-12-03 04:48:29	26	447		71
	169005736520113_738522426235105	https://www.facebook.com/cern/posts/738522426235105:0	That's right, a CERN dishwasher for circuit boards: http://cern.ch/go/tW07F Image credit Clara Nellist.	Photo			2014-12-02 14:21:09	413	4512		686
	169005736520113_738513682902646	https://www.facebook.com/cern/posts/738513682902646	Watch the Compact Muon Solenoid (CMS) experiment open up [video]: https://www.youtube.com/watch?v=yMELoCnpgFI	Link			2014-12-02 13:57:34	6	209		36
	169005736520113_738402402913774	https://www.facebook.com/cern/posts/738402402913774	Don't miss Thursday's #bl4s hangout: http://cern.ch/go/tN19Fa Get inspired with this video from last year's winners: http://cern.ch/go/tN19Fb	Link			2014-12-02 08:28:35	4	93		14
	169005736520113_737992106288137	https://www.facebook.com/cern/posts/737992106288137:0	CERN's Director-General writes his first blog for The Huffington Post: "Europe Must Keep Science at the Heart of Policy Making" http://home.web.cern.ch/cern-people/updates/2014/12/cerns-dg-starts-blogging-huffington-post Image credit Maximilien Brice/CERN © 2013 CERN (License: CC-BY-SA-4.0)	Photo			2014-12-01 12:54:27	17	385		46
	169005736520113_737826506304697	https://www.facebook.com/cern/posts/737826506304697	The CERN AMA is now live and ready for your questions. Ask your questions directly in reddit via: http://www.reddit.com/r/IAmA/comments/2nxwkb/a_few_days_ago_cern_launched_an_open_data_portal/	Photo			2014-12-01 06:34:59	1	99		1
	169005736520113_737793052974709	https://www.facebook.com/cern/posts/737793052974709:0	Did you guess it? The image shows green water pipes at CERN’s SF1 cooling towers that cool equipment from the Super Proton Synchrotron and the ATLAS Experiment at CERN. CERN’s cooling and ventilation group has been working hard to consolidate equipment in time for the LHC restart in 2015. Find out what they’ve been doing during CERN’s long shutdown (LS1): http://cern.ch/go/tG07Fa Congratulations …	Photo			2014-12-01 05:34:43	22	180		14
	169005736520113_737751239645557	https://www.facebook.com/cern/posts/737751239645557:0	Don't miss today's CERN AMA on reddit: Open science, open data & more! Starting at 15:30 CET. Find out more: https://www.facebook.com/events/748370208567016/ #cernopendata	Photo			2014-12-01 03:37:15	3	201		24
	169005736520113_748370208567016	https://www.facebook.com/events/748370208567016/	CERN AMA on reddit: Open science, open data & more!	Status			2014-11-28 03:28:00	2	48	2
	169005736520113_736308549789826	https://www.facebook.com/cern/posts/736308549789826:0	Guess what this is? Image © CERN - for terms of use see http://cern.ch/copyright (Answer will be posted on Monday...)	Photo			2014-11-28 03:14:14	119	253		23
	169005736520113_736034863150528	https://www.facebook.com/cern/posts/736034863150528:0	#ThrowbackThursday High voltage power line pilot installation in 1965. Read more about powering CERN: http://cern.ch/go/tT06F #tbt #CERN60 Image credit 65-6-068 © CERN for terms of use see http://cern.ch/copyright	Photo			2014-11-27 10:02:06	7	144		14
	169005736520113_736027276484620	https://www.facebook.com/cern/posts/736027276484620:0	From icy neutrinos to hot heavy ions, CERN Courier December issue out now http://cern.ch/go/tN18Fa (digital copy: http://cern.ch/go/tN18Fb) Image © CERN - for terms of use see http://cerncourier.com/cws/copyright	Photo			2014-11-27 09:43:20	9	403		95
	169005736520113_735950613158953	https://www.facebook.com/cern/posts/735950613158953:0	Don’t miss next week's live hangout with the beamline for schools team on Thursday 4 December at 5pm CET: http://cern.ch/go/tN17Fa. Got a #bl4s question? Ask it now via the event page http://cern.ch/go/tN17Fa. See what last year's winners from high-schools in Greece and the Netherlands got up to when they conducted their experiments at the CERN beamline [video]: http://cern.ch/go/tN17Fb Image cre…	Photo			2014-11-27 06:45:58	3	195		28
	169005736520113_608709732592074	https://www.facebook.com/events/608709732592074/	Hangout with CERN: beamline for schools 2015 competition	Status			2014-11-27 06:16:43		12	5	2
	169005736520113_735130389907642	https://www.facebook.com/cern/posts/735130389907642:0	Beams come knocking on the LHC's door: http://cern.ch/go/tN16F Latest tests pave the way to #RestartLHC in 2015. Image shows transverse beam profile in the LHC injection lines © CERN - for terms of use see http://cern.ch/copyright	Photo			2014-11-25 13:26:39	20	381		52
	169005736520113_735112646576083	https://www.facebook.com/cern/posts/735112646576083:0	As CERN's 'longest' experiment, TOTEM detectors are spread across almost half a kilometre around the CMS interaction point, find out more: http://cern.ch/go/tW06F Image credit CERN-EX-0907211-01 Maximilien Brice/CERN © CERN - for terms of use see http://cern.ch/copyright	Photo			2014-11-25 12:34:28	8	389		40
	169005736520113_734453733308641	https://www.facebook.com/cern/posts/734453733308641:0	Did you guess it? The image, from April 1973, shows the “octopus” used to calibrate the pressure gauges of the Intersecting Storage Rings (ISR) accelerator, which ran from 1971 to 1984. More about the image: http://cern.ch/go/tG06Fa. This photo was a mystery image from CERN’s archive until we used crowd-sourcing to identify it, see more mystery images: http://cern.ch/go/tG06Fb. Congratulations to…	Photo			2014-11-24 06:11:06	11	257		25
	169005736520113_732976813456333	https://www.facebook.com/cern/posts/732976813456333:0	Guess what this is? Image © CERN - for terms of use see http://cern.ch/copyright (Answer will be posted on Monday...)	Photo			2014-11-21 03:00:13	72	330		37
	169005736520113_732664003487614	https://www.facebook.com/cern/posts/732664003487614	Don't miss tonight's #CERN60 webcast, starting in about 1 hour: "Past, present, future: LHC and future possibilities" by Guenther Dissertori, Lucie Linssen and Michelangelo Mangano. Find out more via: https://www.facebook.com/events/305844336283260/	Link			2014-11-20 09:27:49	7	151		2
	169005736520113_732649146822433	https://www.facebook.com/cern/posts/732649146822433:0	#ThrowbackThursday: The Ferranti Mercury, CERN's 1st "central" computer, see http://cern.ch/go/tT05Fa & video: http://cern.ch/go/tT05Fb #tbt #CERN60 Image CERN-CO-1269-1 © CERN - for terms of use see http://cern.ch/copyright	Photo			2014-11-20 08:45:19	6	196		14
	169005736520113_732619743492040	https://www.facebook.com/cern/posts/732619743492040:0	Now showing: CERN webcast of "Particles that fight cancer: the use of protons and carbon ions in cancer therapy" http://webcast.web.cern.ch/webcast/play.php?event=350487 More details here: https://www.facebook.com/events/304852259704328/ Image courtesy of Envision http://cern.ch/ENVISION/	Photo			2014-11-20 07:21:51	36	661		152
	169005736520113_732608656826482	https://www.facebook.com/cern/posts/732608656826482:0	CERN launches Open Data Portal to make public the data of LHC experiments http://cern.ch/go/tN15F #cernopendata Follow the LHC experiments on Facebook via: https://www.facebook.com/ALICE.EXPERIMENT https://www.facebook.com/ATLASexperiment https://www.facebook.com/CMSexperiment https://www.facebook.com/LHCbExperiment Image courtesy of CMS	Photo			2014-11-20 06:50:26	134	1187		356
	169005736520113_731893190231362	https://www.facebook.com/cern/posts/731893190231362:0	LHCb observes two new baryon particles The particles, known as the Xi_b'- and Xi_b*-, were predicted to exist by the quark model but had never been seen before http://home.web.cern.ch/about/updates/2014/11/lhcb-observes-two-new-baryon-particles Image shows the LHCb underground area, with the LHC beampipe in the foreground. Image credit: Anna Pantelia © CERN - for terms of use see http://cern.ch/c…	Photo			2014-11-19 01:56:55	301	1412		644
	169005736520113_305844336283260	https://www.facebook.com/events/305844336283260/	CERN60 webcast: "Past, present, future: LHC and future possibilities" by Guenther Dissertori, Lucie Linssen and Michelangelo Mangano	Status			2014-11-18 14:28:22	11	13	1
	169005736520113_304852259704328	https://www.facebook.com/events/304852259704328/	CERN webcast: "Particles that fight cancer: the use of protons and carbon ions in cancer therapy"	Status			2014-11-18 13:49:49	6	19	2
	169005736520113_731536413600373	https://www.facebook.com/cern/posts/731536413600373:0	A radio-frequency quadrupole for Linac4: http://cern.ch/go/tW05Fa Want to work with it? http://cern.ch/go/tW05Fb (via CERN Jobs) Image credit Maximilien Brice/CERN (CERN-AC-1005113-08) © CERN - for terms of use see http://cern.ch/copyright	Photo			2014-11-18 08:05:11	14	347		43
	169005736520113_731516180269063	https://www.facebook.com/cern/posts/731516180269063:0	Humanitarian technology: see the results of THE Port hackathon at CERN http://cern.ch/go/tN14F #CERN60 Image courtesy of THE Port.	Photo			2014-11-18 07:04:47	5	243		24
	169005736520113_731218156965532	https://www.facebook.com/cern/posts/731218156965532:0	Did you guess it? The image shows an electrostatic protocol treatment lens being tested in the ASACUSA experiment in 2012. ASACUSA (Atomic Spectroscopy And Collisions Using Slow Antiprotons) is one of the antimatter experiments at CERN and aims to precisely measure the hyperfine structure of antihydrogen. It has recently started running with a totally new setup, find out more: http://cern.ch/go/t…	Photo			2014-11-17 13:07:01	13	395		42
	169005736520113_731012123652802	https://www.facebook.com/cern/posts/731012123652802	via CMS	Photo			2014-11-17 06:36:41	3	150		3
	169005736520113_731004876986860	https://www.facebook.com/cern/posts/731004876986860	Spread the word: high-school students aged 16 or older can now register to enter CERN's Beamline for Schools competition for the chance to do a real experiment at CERN: http://cern.ch/go/tN13F #bl4s video: http://cern.ch/go/tN13Fb	Link			2014-11-17 06:14:02	49	382		118
	169005736520113_730933246994023	https://www.facebook.com/cern/posts/730933246994023	via US LHC (Large Hadron Collider) Interstellar Movie, meet the Large Hadron Collider [video]	Link			2014-11-17 02:33:44	52	608		235
	169005736520113_729515653802449	https://www.facebook.com/cern/posts/729515653802449:0	Guess what this is? Image © CERN - for terms of use see http://cern.ch/copyright (Answer will be posted on Monday...)	Photo			2014-11-14 02:30:13	87	504		62
	169005736520113_729197947167553	https://www.facebook.com/cern/posts/729197947167553:0	#ThrowbackThursday CERN control rooms: http://cern.ch/go/tT04F (Top images: PS control room in 1963 and 1974, bottom images: SPS control room in 1977 and LHC control room in 2011) #tbt #CERN60 Images CERN-CO-6301349, CERN-PHOTO-7402124-1, CERN-PHOTO-7701610-1, CERN-AC-1111289-08 credit Maximilien Brice/CERN © CERN for terms of use see http://cern.ch/copyright	Photo			2014-11-13 07:59:48	7	473		53
	169005736520113_728606697226678	https://www.facebook.com/cern/posts/728606697226678	How standard is the Higgs boson discovered in 2012? Without a doubt, it is a Higgs boson, but is it the Higgs boson of the Standard Model? Run 2 of the LHC will study this question and look for other Higgs bosons, says theorist John Ellis http://home.web.cern.ch/about/updates/2014/11/how-standard-higgs-boson-discovered-2012	Link			2014-11-12 00:54:51	20	276		64
	169005736520113_728314790589202	https://www.facebook.com/cern/posts/728314790589202	via CMS	Photo			2014-11-11 08:47:18	17	569		8
	169005736520113_728262990594382	https://www.facebook.com/cern/posts/728262990594382:0	The LHCb experiment’s RICH detector Hybrid Photon Detector (HPD) tubes. The LHCb Experiment at CERN studies beauty quarks: http://cern.ch/go/tW04F For more images from CERN, follow us on Instagram: http://instagram.com/cern #science #physics #particlephysics #CERN #LHC #Large #Hadron #Collider #LHCb #beauty #beautyquark #quark #quarks #matter #antimatter #detector #particles #particle Image credi…	Photo			2014-11-11 06:32:43	6	92		10
	169005736520113_727845477302800	https://www.facebook.com/cern/posts/727845477302800:0	CERN celebrates #WorldScienceDay and 60 years of science for peace #CERN60 http://cern.ch/go/NKV6 (pic: @UNGeneva)	Photo			2014-11-10 08:45:32	16	588		31
	169005736520113_727793410641340	https://www.facebook.com/cern/posts/727793410641340:0	Did you guess it? The image, taken in 2005, shows tests of some of the 80,000 lead-tungstate crystals needed for the CMS electromagnetic calorimeter. See how the software that tracked crystal production is now open source and could be used for monitoring Alzheimer’s Disease and more: http://cern.ch/go/tG04F. Congratulations to Sylvain Fournier, the first to get the correct answer to Friday’s post…	Photo			2014-11-10 06:34:08	11	178		18
	169005736520113_726217670798914	https://www.facebook.com/cern/posts/726217670798914	CERN Tweetup inspires artist to create pieces for #johnbellday exhibition: http://cern.ch/go/tN12F	Link			2014-11-07 06:24:48	11	124		18
	169005736520113_726109627476385	https://www.facebook.com/cern/posts/726109627476385:0	Guess what these are? Image © CERN - for terms of use see http://cern.ch/copyright (Answer will be posted on Monday...)	Photo			2014-11-07 02:54:57	42	224		25
	169005736520113_725683667518981	https://www.facebook.com/cern/posts/725683667518981	[English text below] À partir de ce soir jusqu'au 23 Novembre, le Colloque Wright pour la Science, en partenariat avec l'UNIGE, le CERN et les autres, offre un spectacle son et lumière dans le Parc des Bastions tous les soirs à 17h45, 19h00 et 20h30 (durée 15 minutes), entrée libre. Du 10 au 14 novembre à 18h30, la 16e Colloque Wright pour la Science se donner des conférences publiques à Uni Dufo…	Link	France, Switzerland		2014-11-06 08:38:04	3	19		1
	169005736520113_725666617520686	https://www.facebook.com/cern/posts/725666617520686:0	CERN is crowdsourcing to identify mystery archive images. Want to know what this is? See: http://cern.ch/go/tT03F Image credit: CERN-PHOTO-7003374 © CERN - for terms of use see http://cern.ch/copyright #science #physics #particlephysics #CERN #CERN60 #ThrowbackThursday #TBT #history #Geneva	Photo			2014-11-06 07:50:58	17	154		8
	169005736520113_725647897522558	https://www.facebook.com/cern/posts/725647897522558	Via Perimeter Institute - Outreach: #piLIVE Watch the webcast of Nima Arkani-Hamed's talk on "Quantum Mechanics and Spacetime in the 21st Century" tonight at 7pm EST / 1am CET. More info here: http://ow.ly/DUYIS	Link			2014-11-06 07:03:21	6	322		127
	169005736520113_724797474274267	https://www.facebook.com/cern/posts/724797474274267:0	[English text below] Le film « La Fièvre des Particules - Particle Fever » sortie en salles en Suisse Romande et en France a partir du 5 novembre (en anglais sous-titré en français). Le CERN et le distributeur Jupiter Films proposent des rencontres avec les protagonistes du documentaire après les projections, plus d'information sur http://cern.ch/go/tN11Fw. --- The film "Particle Fever" opens in …	Photo			2014-11-04 09:29:48	24	120		31
	169005736520113_724788577608490	https://www.facebook.com/cern/posts/724788577608490:0	The inner tracker barrel of the LHC’s Compact Muon Solenoid (CMS) detector, find out more: http://cern.ch/go/tW03F Image credit: Maximilien Brice/CERN © CERN - for terms of use see http://cern.ch/copyright. For more images from CERN, follow us on Instagram: http://instagram.com/cern #science #physics #particlephysics #CERN #LHC #Large #Hadron #Collider #CMS #Compact #Muon #Solenoid #inner #tracke…	Photo			2014-11-04 09:06:22	14	466		80
	169005736520113_724769487610399	https://www.facebook.com/cern/posts/724769487610399:0	Happy #johnbellday! CERN joins The Royal Irish Academy in celebrating 50 years of Bell’s theorem, which laid the foundations for quantum-information science: http://cern.ch/go/tN10F Image of theoretician John Bell at CERN in 1982. Image credit CERN-PHOTO-8206265-1 © CERN - for terms of use see http://cern.ch/copyright	Photo			2014-11-04 08:21:27	10	422		60
	169005736520113_724725514281463	http://www.facebook.com/media/set/?set=ms.c.eJw9yskJADAMA7CNSmPsONl%7E%3BsUKvp0AGDQlEBRPD186gW9%7E_zWYF%7E_9v7ycx3nAoPuEB4%7E-.bps.a.724725514281463.1073741829.169005736520113&type=1	On 4 Nov 2014, Dr Fabiola Gianotti has been selected by CERN Council to become next CERN Director General. http://cern.ch/go/tN09F Image credit Maximilien Brice/CERN © CERN - for terms of use see http://cern.ch/copyright	Photo			2014-11-04 06:28:54	149	2117		353
	169005736520113_724716757615672	https://www.facebook.com/cern/posts/724716757615672	With the next Director-General announced, watch the press conference starting in a few minutes via http://cern.ch/webcast/ and send your questions via Twitter to @CERNpressoffice	Photo			2014-11-04 06:00:14	14	540		33
	169005736520113_724697187617629	https://www.facebook.com/cern/posts/724697187617629:0	CERN Council selects Italian physicist, Dr Fabiola Gianotti, as CERN’s next Director-General. Dr Gianotti’s mandate will begin on 1 January 2016 and run for a period of five years, read more: http://cern.ch/go/tN09F Image of Fabiola Gianotti in the cavern of the ATLAS Experiment at CERN. Image credit Claudia Marcelloni/CERN © CERN - for terms of use see http://cern.ch/copyright	Photo			2014-11-04 05:01:00	179	2007		385
	169005736520113_724254014328613	http://www.facebook.com/media/set/?set=ms.c.eJxFzksSwEAEBNAbpWjG5%7E%3B4XS4Uhy1dN41AcJXEzTtXH20qZB%7E_5rFYQxjb1Mm2fPY119Etcsldvv3udx37Pp4%7E%3Bjyk3YNas9%7E%3B4La8gy8mtQ%7E-%7E-.bps.a.724254014328613.1073741828.169005736520113&type=1	Backstage of Swiss RTS TV show "la puce à l'oreille" filmed at CERN Control Centre with Bertrand Piccard as main guest. Image credit: Maximilien Brice/CERN © CERN - for terms of use see http://cern.ch/copyright.	Photo			2014-11-03 08:24:34	9	146		5
	169005736520113_724125417674806	https://www.facebook.com/cern/posts/724125417674806:0	Did you guess it? This image, taken in 1969, is one of the 120,000 CERN images from 1955-1985 currently being digitised. Its identity was a mystery until CERN asked for help http://cern.ch/go/tG03Fa. Now this and the other images have been identified thanks to crowdsourcing. The image shows a model of an ISR split field magnet, made up of two compensating magnets and installed at point 4 of the I…	Photo			2014-11-03 01:55:01	16	151		10
	169005736520113_722744664479548	https://www.facebook.com/cern/posts/722744664479548:0	What is lurking in the CERN tunnels? Find out in this video: http://cern.ch/go/tN08F #Halloween #SpookyScience Image credit CERN 66-7-119 © CERN - for terms of use see http://cern.ch/copyright	Photo			2014-10-31 07:38:25	19	186		13
	169005736520113_722665867820761	https://www.facebook.com/cern/posts/722665867820761:0	Guess what this is? Image © CERN - for terms of use see http://cern.ch/copyright (Answer will be posted on Monday...)	Photo			2014-10-31 03:58:37	32	154		18
	169005736520113_722284887858859	https://www.facebook.com/cern/posts/722284887858859:0	Find out how physicist & composer Domenico Vicinanza sonified LHC data to make #CERN60 music: http://cern.ch/go/tN07F	Photo			2014-10-30 07:10:31	56	493		133
	169005736520113_722225057864842	https://www.facebook.com/cern/posts/722225057864842:0	1970: Machine for weaving wires for use in multiwire proportional chambers. Georges Charpak won the 1992 Nobelprize.org in Physics for inventing these chambers in 1968: http://cern.ch/go/tT02F Image credit: CERN 70-03-303 © CERN - for terms of use see http://cern.ch/copyright #science #physics #particlephysics #CERN #CERN60 #ThrowbackThursday #TBT #multiwire #proportional #wire #chambers #chamber…	Photo			2014-10-30 04:56:29	6	162		6
	169005736520113_721786134575401	https://www.facebook.com/cern/posts/721786134575401:0	The TEDxCERN 2014 talks are now online! See: http://cern.ch/go/tN06F Image of the TEDxCERN 2014 speakers courtesy of https://www.facebook.com/tedxcern	Photo			2014-10-29 06:03:11	8	189		25
	169005736520113_721437357943612	https://www.facebook.com/cern/posts/721437357943612	After CERN, Google Street View have now mapped INFN - Istituto Nazionale di Fisica Nucleare. For more about CERN's Street View see: http://googlepolicyeurope.blogspot.be/2013/09/street-view-arrives-at-cern.html and https://www.facebook.com/cern/photos/pb.169005736520113.-2207520000.1414514086./590127921074557/?type=3&theater	Photo			2014-10-28 09:35:48	6	279		6
	169005736520113_721325594621455	https://www.facebook.com/cern/posts/721325594621455:0	A view of the ATLAS pixel detector as it is pushed into position inside the ATLAS Experiment at CERN, find out more: http://cern.ch/go/tW02F Image credit: Maximilien Brice/CERN © CERN - for terms of use see http://cern.ch/copyright. For more images from CERN, follow us on Instagram: http://instagram.com/cern #science #physics #particlephysics #CERN #LHC #Large #Hadron #Collider #ATLAS #pixel #det…	Photo			2014-10-28 04:06:47	11	504		71
	169005736520113_721318987955449	https://www.facebook.com/cern/posts/721318987955449	Arts@CERN announces 3 open calls today: Collide@CERN Prohelvetia, Accelerate@CERN Austria, and Accelerate@CERN Taiwan. For more information see CERN's latest press release, linked below, as well as Collide@CERN on Facebook and http://arts.web.cern.ch/	Link			2014-10-28 03:56:54	1	65		3
	169005736520113_721298524624162	https://www.facebook.com/cern/posts/721298524624162:0	From old times in CERN’s theory division to new life for a famous experiment, CERN Courier November issue out now http://cern.ch/go/tN05Fa (digital copy http://cern.ch/go/tN05Fb) Image © CERN - for terms of use see http://cerncourier.com/cws/copyright	Photo			2014-10-28 02:48:22	3	251		23
	169005736520113_720913601329321	https://www.facebook.com/cern/posts/720913601329321:0	Did you guess it? The image shows a pink glow illuminating the inside of a model of the LHC beam pipe, which is used to train engineers and technicians in CERN’s building 180. Find out more about the LHC (Large Hadron Collider): http://cern.ch/go/tG02Fa Congratulations to Chris Grimm, the first to get the correct answer to Friday’s post. Image credit: Guillaume Jeanneret/CERN © CERN - for similar…	Photo			2014-10-27 07:39:20	21	311		28
	169005736520113_719662944787720	https://www.facebook.com/cern/posts/719662944787720:0	Tim Berners-Lee's 1st CERN web server joins the Science Museum's new gallery "Information Age", opened today by Queen Elizabeth II, who took the occasion to send her first tweet. Read more about the birth of the world wide web at CERN: http://home.web.cern.ch/topics/birth-web Read more about today's gallery opening: http://blog.sciencemuseum.org.uk/insight/2014/10/24/her-majesty-the-queen-sends-h…	Photo			2014-10-24 13:29:58	23	341		41
	169005736520113_719432961477385	https://www.facebook.com/cern/posts/719432961477385:0	Guess what this is? Image © CERN - for terms of use see http://cern.ch/copyright (Answer will be posted on Monday...)	Photo			2014-10-24 03:09:34	207	531		55
	169005736520113_719397531480928	https://www.facebook.com/cern/posts/719397531480928	The Italian National Institute of Nuclear Physics (INFN - Istituto Nazionale di Fisica Nucleare), in collaboration with CERN, brings the LHC directly to Genoa’s central square, the Piazza de Ferrari during the Genoa Science Festival. This is one of the many events organised this year to celebrate CERN's 60th anniversary, find out more via http://cern60.web.cern.ch/	Photo			2014-10-24 00:38:27	9	288		7
	169005736520113_719143211506360	https://www.facebook.com/cern/posts/719143211506360	Pop Science are looking for poems inspired by science, enter their poetry competition: http://www.pop-science.eu/poetry/ by 30 October.	Photo			2014-10-23 08:52:36	5	63		3
	169005736520113_719027631517918	https://www.facebook.com/cern/posts/719027631517918:0	1969: The 1.2 m heavy-liquid bubble chamber gets a clean during the PS shutdown: http://cern.ch/go/bub1F Image credit: CERN-EX-6909176- © CERN - for terms of use see http://cern.ch/copyright #science #physics #particlephysics #CERN #CERN60 #ThrowbackThursday #TBT #PS #proton #synchrotron #accelerator #bubble #chamber #bubblechamber #history #Geneva	Photo			2014-10-23 03:36:27	4	280		29
	169005736520113_719011081519573	https://www.facebook.com/cern/posts/719011081519573	Five schools get a virtual visit to CERN & the South Pole thanks to CMS, ATLAS Experiment at CERN and IceCube Neutrino Observatory: http://cern.ch/go/ice1F Image courtesy of IceCube Neutrino Observatory	Photo			2014-10-23 02:37:18	10	454		10
	169005736520113_718245458262802	https://www.facebook.com/cern/posts/718245458262802	Explore how fundamental research is a driving force for innovation in this #CERN60 film: http://cern.ch/go/9L8Q [video]	Link			2014-10-21 08:55:40	23	251		78
	169005736520113_718225704931444	https://www.facebook.com/cern/posts/718225704931444:0	10 physics-themed #Halloween costume ideas, courtesy of Symmetry magazine: http://www.symmetrymagazine.org/article/october-2014/costumes-to-make-zombie-einstein-proud Image courtesy of Symmetry, artwork by Sandbox Studio, Chicago with Corinne Mucha.	Photo			2014-10-21 08:00:03	19	316		60
	169005736520113_718134074940607	https://www.facebook.com/cern/posts/718134074940607:0	The ALICE_Experiment is a heavy-ion detector on the Large Hadron Collider (LHC) ring designed to study quark-gluon plasma, a state of matter that may have existed in the first moments of the universe. Find out more: http://cern.ch/go/fPS7. This image shows the ALICE experiment’s inner tracker. Image credit: Maximilien Brice/CERN © CERN - for terms of use see http://cern.ch/copyright. For more ima…	Photo			2014-10-21 03:28:35	30	661		120
	169005736520113_717795124974502	https://www.facebook.com/cern/posts/717795124974502:0	And finally ... in today's #CERN60 United Nations event Secretary-General Ban Ki-moon gave his approval of the blue CERN visitor helmets! For more about today's event see: http://cern.ch/go/8rnz	Photo			2014-10-20 09:24:10	14	257		35
	169005736520113_717770041643677	https://www.facebook.com/cern/posts/717770041643677:0	Former United Nations Secretary-General Kofi Annan joins speakers at today's event “CERN: 60 years of science for peace & development”, watch live via http://webtv.un.org/ See: https://www.facebook.com/events/305130719692240/ For more details see: http://cern.ch/go/8rnz United Nations Economic and Social Council UNESCO #CERN60 #science4peace #SustDev	Photo			2014-10-20 08:18:24	7	258		62
	169005736520113_717766301644051	https://www.facebook.com/cern/posts/717766301644051:0	United Nations Secretary-General Ban Ki-moon introduces today's event “CERN: 60 years of science for peace & development”, watch live via http://webtv.un.org/ See: https://www.facebook.com/events/305130719692240/ For more details see: http://cern.ch/go/8rnz United Nations Economic and Social Council UNESCO #CERN60 #science4peace #SustDev	Photo			2014-10-20 08:07:22	4	150		30
	169005736520113_717732724980742	https://www.facebook.com/cern/posts/717732724980742	Starting in 20 minutes via http://webtv.un.org, and live from the United Nations headquarters in New York, watch “CERN: 60 years of science for peace & development”. Follow https://twitter.com/CERN during the talks for more information and highlights.	Photo			2014-10-20 06:41:58	3	131		1
	169005736520113_717713391649342	https://www.facebook.com/cern/posts/717713391649342:0	Did you guess it? The image, taken in 1970, shows equipment used for generating and testing ozone gas. This image is just one of the quarter of a million CERN archive images currently being digitised, find out more here: http://cern.ch/go/g7rf To showcase this digital archive, CERN is now on Instagram: http://instagram.com/cern and will be sharing “Throwback Thursday” #tbt images on Twitter, Face…	Photo			2014-10-20 05:50:50	3	152		14
	169005736520113_717679094986105	https://www.facebook.com/cern/posts/717679094986105:0	Don't miss today's CERN60 United Nations event at 16h CEST, webcast via http://webtv.un.org See: https://www.facebook.com/events/305130719692240/ For more details see: http://cern.ch/go/8rnz United Nations United Nations Economic and Social Council UNESCO #CERN60 #science4peace #SustDev	Photo			2014-10-20 04:22:16	56	653		138
	169005736520113_305130719692240	https://www.facebook.com/events/305130719692240/	CERN60 webcast: Celebrating CERN's 60th anniversary with the United Nations	Status			2014-10-20 00:40:09	1	3	5
	169005736520113_715837345170280	https://www.facebook.com/cern/posts/715837345170280:0	The Collider exhibition embarks on an international tour, starting today in Paris: http://cern.ch/go/chD8 #ParisLHC Image courtesy of Palais de la découverte	Photo			2014-10-17 06:47:01	8	191		30
	169005736520113_715762491844432	https://www.facebook.com/cern/posts/715762491844432:0	Guess what this is? Image © CERN - for terms of use see http://cern.ch/copyright (Answer will be posted on Monday...)	Photo			2014-10-17 03:16:19	60	218		12
	169005736520113_715222265231788	https://www.facebook.com/cern/posts/715222265231788:0	1966: On-site surveyor during the construction of the Intersecting Storage Rings (ISR): http://home.web.cern.ch/about/accelerators/intersecting-storage-rings. Image © CERN - for terms of use see http://cern.ch/copyright #science #physics #particlephysics #CERN #CERN60 #ThrowbackThursday #TBT #ISR #accelerator #history #Geneva	Photo			2014-10-16 07:31:30	9	177		12
	169005736520113_715168181903863	https://www.facebook.com/cern/posts/715168181903863	Today at 16:00 CEST, Verflixtes Higgs is talking about “Big Science“. Participants of the hangout will be physicist Hans Peter Beck (ATLAS Experiment at CERN) and the neuroscientist Richard Frackowiak from the steering group of the Human Brain Project (HBP). Join the discussion and ask questions to the scientists:	Link			2014-10-16 04:44:59	3	146		26

## Sheet: Lifetime Post consumers by type
Description	Post ID	Permalink	Post Message	Type	Countries	Languages	Posted	link clicks	other clicks	photo view
Lifetime: The number of people who clicked anywhere in your post, by type. (Unique Users)	169005736520113_742001449220536	https://www.facebook.com/cern/posts/742001449220536:0	Magnets in training: one of the eight LHC sectors has now reached target energy! http://cern.ch/go/tN23F CERN will #RestartLHC at higher energies in 2015. Image © CERN - for terms of use see http://cern.ch/copyright.	Photo			2014-12-09 12:12:01	39	430	546
	169005736520113_741883682565646	https://www.facebook.com/cern/posts/741883682565646:0	IdeaSquare is inaugurated today, creating a unique space designed to nurture innovation at CERN http://cern.ch/go/tN22F. Image credit Jean-Claude Gadmer/CERN © CERN - for terms of use see http://cern.ch/copyright.	Photo			2014-12-09 07:43:01	26	192	431
	169005736520113_741854122568602	https://www.facebook.com/cern/posts/741854122568602	From a High Luminosity LHC to SESAME magnets, the latest issue of #acceleratingnews is out now: http://cern.ch/go/97XF	Link			2014-12-09 06:32:00	53	51
	169005736520113_741845105902837	https://www.facebook.com/cern/posts/741845105902837:0	Experiments see "splash" events as beams knock on the LHC's door http://cern.ch/go/tW08F ahead of #RestartLHC in 2015. Image courtesy of ALICE_Experiment © CERN on behalf of the ALICE collaboration - for terms of use see http://cern.ch/copyright.	Photo			2014-12-09 05:58:15	32	242	476
	169005736520113_741315289289152	https://www.facebook.com/cern/posts/741315289289152:0	CERN inaugurates "Wandering the immeasurable" a steel sculpture donated to the laboratory that pays homage to great discoveries in physics through the ages: http://cern.ch/go/tN21F Image credit Guillaume Jeanneret/CERN © CERN - for terms of use see http://cern.ch/copyright	Photo			2014-12-08 06:43:48	54	420	494
	169005736520113_741291282624886	https://www.facebook.com/cern/posts/741291282624886:0	Did you guess it? The image shows one of more than a hundred ATLAS Experiment at CERN collaborators that helped clean and inspect the detector and its cavern in preparation for the #RestartLHC in 2015. What did they find? See: http://cern.ch/go/tG08F. Congratulations to Kjeld van Kuijck, the first to get the correct answer to Friday’s post. Image credit Claudia Marcelloni De Oliveira/CERN © CERN …	Photo			2014-12-08 05:43:04	95	320	478
	169005736520113_739728516114496	https://www.facebook.com/cern/posts/739728516114496:0	Guess what is happening? Image © CERN - for terms of use see http://cern.ch/copyright (Answer will be posted on Monday...)	Photo			2014-12-05 02:40:50	26	549	689
	169005736520113_739302646157083	https://www.facebook.com/cern/posts/739302646157083:0	#ThrowbackThursday Project leader of Intersecting Storage Rings (ISR), Kjell Johnsen, left, shows Willi Jentschke, centre, director-general of CERN from 1971 to 1975, and accelerator physicist Hildred Blewett some of the emerging results at the start-up of the ISR in 1971. Read more about CERN’s early days: http://cern.ch/go/tT07F #tbt Image credit: CERN-AC-7101182 © CERN - for terms of use see h…	Photo			2014-12-04 08:33:01	2	102	369
	169005736520113_739262719494409	https://www.facebook.com/cern/posts/739262719494409	Don't miss today's beamline for schools #bl4s hangout at 17:00 CET live on CERN's YouTube channel. Got a question about the beamline for schools competition, add it now to the comments of this Facebook event: http://cern.ch/go/tN20Fa Check out last year's winners [video]: http://cern.ch/go/tN20Fb	Link			2014-12-04 06:39:28	33	59
	169005736520113_738758882878126	https://www.facebook.com/cern/posts/738758882878126:0	CERN inspires primary-school students to Play with Protons A new documentary charts the progress of the physics-education project "Playing with Protons", a collaboration between CERN and a Greek primary school http://home.web.cern.ch/students-educators/updates/2014/12/cern-inspires-primary-school-students-play-protons	Photo			2014-12-03 04:48:29	100	374	599
	169005736520113_738522426235105	https://www.facebook.com/cern/posts/738522426235105:0	That's right, a CERN dishwasher for circuit boards: http://cern.ch/go/tW07F Image credit Clara Nellist.	Photo			2014-12-02 14:21:09	788	6324	4364
	169005736520113_738513682902646	https://www.facebook.com/cern/posts/738513682902646	Watch the Compact Muon Solenoid (CMS) experiment open up [video]: https://www.youtube.com/watch?v=yMELoCnpgFI	Link			2014-12-02 13:57:34	275	161
	169005736520113_738402402913774	https://www.facebook.com/cern/posts/738402402913774	Don't miss Thursday's #bl4s hangout: http://cern.ch/go/tN19Fa Get inspired with this video from last year's winners: http://cern.ch/go/tN19Fb	Link			2014-12-02 08:28:35	26	70
	169005736520113_737992106288137	https://www.facebook.com/cern/posts/737992106288137:0	CERN's Director-General writes his first blog for The Huffington Post: "Europe Must Keep Science at the Heart of Policy Making" http://home.web.cern.ch/cern-people/updates/2014/12/cerns-dg-starts-blogging-huffington-post Image credit Maximilien Brice/CERN © 2013 CERN (License: CC-BY-SA-4.0)	Photo			2014-12-01 12:54:27	163	297	720
	169005736520113_737826506304697	https://www.facebook.com/cern/posts/737826506304697	The CERN AMA is now live and ready for your questions. Ask your questions directly in reddit via: http://www.reddit.com/r/IAmA/comments/2nxwkb/a_few_days_ago_cern_launched_an_open_data_portal/	Photo			2014-12-01 06:34:59	36	81	5
	169005736520113_737793052974709	https://www.facebook.com/cern/posts/737793052974709:0	Did you guess it? The image shows green water pipes at CERN’s SF1 cooling towers that cool equipment from the Super Proton Synchrotron and the ATLAS Experiment at CERN. CERN’s cooling and ventilation group has been working hard to consolidate equipment in time for the LHC restart in 2015. Find out what they’ve been doing during CERN’s long shutdown (LS1): http://cern.ch/go/tG07Fa Congratulations …	Photo			2014-12-01 05:34:43	17	180	617
	169005736520113_737751239645557	https://www.facebook.com/cern/posts/737751239645557:0	Don't miss today's CERN AMA on reddit: Open science, open data & more! Starting at 15:30 CET. Find out more: https://www.facebook.com/events/748370208567016/ #cernopendata	Photo			2014-12-01 03:37:15		55	587
	169005736520113_748370208567016	https://www.facebook.com/events/748370208567016/	CERN AMA on reddit: Open science, open data & more!	Status			2014-11-28 03:28:00		28
	169005736520113_736308549789826	https://www.facebook.com/cern/posts/736308549789826:0	Guess what this is? Image © CERN - for terms of use see http://cern.ch/copyright (Answer will be posted on Monday...)	Photo			2014-11-28 03:14:14	15	418	682
	169005736520113_736034863150528	https://www.facebook.com/cern/posts/736034863150528:0	#ThrowbackThursday High voltage power line pilot installation in 1965. Read more about powering CERN: http://cern.ch/go/tT06F #tbt #CERN60 Image credit 65-6-068 © CERN for terms of use see http://cern.ch/copyright	Photo			2014-11-27 10:02:06	9	95	537
	169005736520113_736027276484620	https://www.facebook.com/cern/posts/736027276484620:0	From icy neutrinos to hot heavy ions, CERN Courier December issue out now http://cern.ch/go/tN18Fa (digital copy: http://cern.ch/go/tN18Fb) Image © CERN - for terms of use see http://cerncourier.com/cws/copyright	Photo			2014-11-27 09:43:20	111	234	554
	169005736520113_735950613158953	https://www.facebook.com/cern/posts/735950613158953:0	Don’t miss next week's live hangout with the beamline for schools team on Thursday 4 December at 5pm CET: http://cern.ch/go/tN17Fa. Got a #bl4s question? Ask it now via the event page http://cern.ch/go/tN17Fa. See what last year's winners from high-schools in Greece and the Netherlands got up to when they conducted their experiments at the CERN beamline [video]: http://cern.ch/go/tN17Fb Image cre…	Photo			2014-11-27 06:45:58	22	143	542
	169005736520113_608709732592074	https://www.facebook.com/events/608709732592074/	Hangout with CERN: beamline for schools 2015 competition	Status			2014-11-27 06:16:43		59
	169005736520113_735130389907642	https://www.facebook.com/cern/posts/735130389907642:0	Beams come knocking on the LHC's door: http://cern.ch/go/tN16F Latest tests pave the way to #RestartLHC in 2015. Image shows transverse beam profile in the LHC injection lines © CERN - for terms of use see http://cern.ch/copyright	Photo			2014-11-25 13:26:39	81	312	569
	169005736520113_735112646576083	https://www.facebook.com/cern/posts/735112646576083:0	As CERN's 'longest' experiment, TOTEM detectors are spread across almost half a kilometre around the CMS interaction point, find out more: http://cern.ch/go/tW06F Image credit CERN-EX-0907211-01 Maximilien Brice/CERN © CERN - for terms of use see http://cern.ch/copyright	Photo			2014-11-25 12:34:28	50	182	495
	169005736520113_734453733308641	https://www.facebook.com/cern/posts/734453733308641:0	Did you guess it? The image, from April 1973, shows the “octopus” used to calibrate the pressure gauges of the Intersecting Storage Rings (ISR) accelerator, which ran from 1971 to 1984. More about the image: http://cern.ch/go/tG06Fa. This photo was a mystery image from CERN’s archive until we used crowd-sourcing to identify it, see more mystery images: http://cern.ch/go/tG06Fb. Congratulations to…	Photo			2014-11-24 06:11:06	17	202	493
	169005736520113_732976813456333	https://www.facebook.com/cern/posts/732976813456333:0	Guess what this is? Image © CERN - for terms of use see http://cern.ch/copyright (Answer will be posted on Monday...)	Photo			2014-11-21 03:00:13	15	455	557
	169005736520113_732664003487614	https://www.facebook.com/cern/posts/732664003487614	Don't miss tonight's #CERN60 webcast, starting in about 1 hour: "Past, present, future: LHC and future possibilities" by Guenther Dissertori, Lucie Linssen and Michelangelo Mangano. Find out more via: https://www.facebook.com/events/305844336283260/	Link			2014-11-20 09:27:49	2	185	2
	169005736520113_732649146822433	https://www.facebook.com/cern/posts/732649146822433:0	#ThrowbackThursday: The Ferranti Mercury, CERN's 1st "central" computer, see http://cern.ch/go/tT05Fa & video: http://cern.ch/go/tT05Fb #tbt #CERN60 Image CERN-CO-1269-1 © CERN - for terms of use see http://cern.ch/copyright	Photo			2014-11-20 08:45:19	15	130	486
	169005736520113_732619743492040	https://www.facebook.com/cern/posts/732619743492040:0	Now showing: CERN webcast of "Particles that fight cancer: the use of protons and carbon ions in cancer therapy" http://webcast.web.cern.ch/webcast/play.php?event=350487 More details here: https://www.facebook.com/events/304852259704328/ Image courtesy of Envision http://cern.ch/ENVISION/	Photo			2014-11-20 07:21:51	132	499	619
	169005736520113_732608656826482	https://www.facebook.com/cern/posts/732608656826482:0	CERN launches Open Data Portal to make public the data of LHC experiments http://cern.ch/go/tN15F #cernopendata Follow the LHC experiments on Facebook via: https://www.facebook.com/ALICE.EXPERIMENT https://www.facebook.com/ATLASexperiment https://www.facebook.com/CMSexperiment https://www.facebook.com/LHCbExperiment Image courtesy of CMS	Photo			2014-11-20 06:50:26	400	1634	1874
	169005736520113_731893190231362	https://www.facebook.com/cern/posts/731893190231362:0	LHCb observes two new baryon particles The particles, known as the Xi_b'- and Xi_b*-, were predicted to exist by the quark model but had never been seen before http://home.web.cern.ch/about/updates/2014/11/lhcb-observes-two-new-baryon-particles Image shows the LHCb underground area, with the LHC beampipe in the foreground. Image credit: Anna Pantelia © CERN - for terms of use see http://cern.ch/c…	Photo			2014-11-19 01:56:55	168	1636	1608
	169005736520113_305844336283260	https://www.facebook.com/events/305844336283260/	CERN60 webcast: "Past, present, future: LHC and future possibilities" by Guenther Dissertori, Lucie Linssen and Michelangelo Mangano	Status			2014-11-18 14:28:22		41
	169005736520113_304852259704328	https://www.facebook.com/events/304852259704328/	CERN webcast: "Particles that fight cancer: the use of protons and carbon ions in cancer therapy"	Status			2014-11-18 13:49:49		90
	169005736520113_731536413600373	https://www.facebook.com/cern/posts/731536413600373:0	A radio-frequency quadrupole for Linac4: http://cern.ch/go/tW05Fa Want to work with it? http://cern.ch/go/tW05Fb (via CERN Jobs) Image credit Maximilien Brice/CERN (CERN-AC-1005113-08) © CERN - for terms of use see http://cern.ch/copyright	Photo			2014-11-18 08:05:11	70	232	706
	169005736520113_731516180269063	https://www.facebook.com/cern/posts/731516180269063:0	Humanitarian technology: see the results of THE Port hackathon at CERN http://cern.ch/go/tN14F #CERN60 Image courtesy of THE Port.	Photo			2014-11-18 07:04:47	33	261	794
	169005736520113_731218156965532	https://www.facebook.com/cern/posts/731218156965532:0	Did you guess it? The image shows an electrostatic protocol treatment lens being tested in the ASACUSA experiment in 2012. ASACUSA (Atomic Spectroscopy And Collisions Using Slow Antiprotons) is one of the antimatter experiments at CERN and aims to precisely measure the hyperfine structure of antihydrogen. It has recently started running with a totally new setup, find out more: http://cern.ch/go/t…	Photo			2014-11-17 13:07:01	14	271	711
	169005736520113_731012123652802	https://www.facebook.com/cern/posts/731012123652802	via CMS	Photo			2014-11-17 06:36:41	10	221	14
	169005736520113_731004876986860	https://www.facebook.com/cern/posts/731004876986860	Spread the word: high-school students aged 16 or older can now register to enter CERN's Beamline for Schools competition for the chance to do a real experiment at CERN: http://cern.ch/go/tN13F #bl4s video: http://cern.ch/go/tN13Fb	Link			2014-11-17 06:14:02	224	397
	169005736520113_730933246994023	https://www.facebook.com/cern/posts/730933246994023	via US LHC (Large Hadron Collider) Interstellar Movie, meet the Large Hadron Collider [video]	Link			2014-11-17 02:33:44	915	1317
	169005736520113_729515653802449	https://www.facebook.com/cern/posts/729515653802449:0	Guess what this is? Image © CERN - for terms of use see http://cern.ch/copyright (Answer will be posted on Monday...)	Photo			2014-11-14 02:30:13	24	600	870
	169005736520113_729197947167553	https://www.facebook.com/cern/posts/729197947167553:0	#ThrowbackThursday CERN control rooms: http://cern.ch/go/tT04F (Top images: PS control room in 1963 and 1974, bottom images: SPS control room in 1977 and LHC control room in 2011) #tbt #CERN60 Images CERN-CO-6301349, CERN-PHOTO-7402124-1, CERN-PHOTO-7701610-1, CERN-AC-1111289-08 credit Maximilien Brice/CERN © CERN for terms of use see http://cern.ch/copyright	Photo			2014-11-13 07:59:48	10	526	1014
	169005736520113_728606697226678	https://www.facebook.com/cern/posts/728606697226678	How standard is the Higgs boson discovered in 2012? Without a doubt, it is a Higgs boson, but is it the Higgs boson of the Standard Model? Run 2 of the LHC will study this question and look for other Higgs bosons, says theorist John Ellis http://home.web.cern.ch/about/updates/2014/11/how-standard-higgs-boson-discovered-2012	Link			2014-11-12 00:54:51	139	231
	169005736520113_728314790589202	https://www.facebook.com/cern/posts/728314790589202	via CMS	Photo			2014-11-11 08:47:18	10	516	33
	169005736520113_728262990594382	https://www.facebook.com/cern/posts/728262990594382:0	The LHCb experiment’s RICH detector Hybrid Photon Detector (HPD) tubes. The LHCb Experiment at CERN studies beauty quarks: http://cern.ch/go/tW04F For more images from CERN, follow us on Instagram: http://instagram.com/cern #science #physics #particlephysics #CERN #LHC #Large #Hadron #Collider #LHCb #beauty #beautyquark #quark #quarks #matter #antimatter #detector #particles #particle Image credi…	Photo			2014-11-11 06:32:43	9	87	713
	169005736520113_727845477302800	https://www.facebook.com/cern/posts/727845477302800:0	CERN celebrates #WorldScienceDay and 60 years of science for peace #CERN60 http://cern.ch/go/NKV6 (pic: @UNGeneva)	Photo			2014-11-10 08:45:32	19	329	866
	169005736520113_727793410641340	https://www.facebook.com/cern/posts/727793410641340:0	Did you guess it? The image, taken in 2005, shows tests of some of the 80,000 lead-tungstate crystals needed for the CMS electromagnetic calorimeter. See how the software that tracked crystal production is now open source and could be used for monitoring Alzheimer’s Disease and more: http://cern.ch/go/tG04F. Congratulations to Sylvain Fournier, the first to get the correct answer to Friday’s post…	Photo			2014-11-10 06:34:08	13	138	672
	169005736520113_726217670798914	https://www.facebook.com/cern/posts/726217670798914	CERN Tweetup inspires artist to create pieces for #johnbellday exhibition: http://cern.ch/go/tN12F	Link			2014-11-07 06:24:48	65	121
	169005736520113_726109627476385	https://www.facebook.com/cern/posts/726109627476385:0	Guess what these are? Image © CERN - for terms of use see http://cern.ch/copyright (Answer will be posted on Monday...)	Photo			2014-11-07 02:54:57	13	247	713
	169005736520113_725683667518981	https://www.facebook.com/cern/posts/725683667518981	[English text below] À partir de ce soir jusqu'au 23 Novembre, le Colloque Wright pour la Science, en partenariat avec l'UNIGE, le CERN et les autres, offre un spectacle son et lumière dans le Parc des Bastions tous les soirs à 17h45, 19h00 et 20h30 (durée 15 minutes), entrée libre. Du 10 au 14 novembre à 18h30, la 16e Colloque Wright pour la Science se donner des conférences publiques à Uni Dufo…	Link	France, Switzerland		2014-11-06 08:38:04	1	41
	169005736520113_725666617520686	https://www.facebook.com/cern/posts/725666617520686:0	CERN is crowdsourcing to identify mystery archive images. Want to know what this is? See: http://cern.ch/go/tT03F Image credit: CERN-PHOTO-7003374 © CERN - for terms of use see http://cern.ch/copyright #science #physics #particlephysics #CERN #CERN60 #ThrowbackThursday #TBT #history #Geneva	Photo			2014-11-06 07:50:58	38	160	584
	169005736520113_725647897522558	https://www.facebook.com/cern/posts/725647897522558	Via Perimeter Institute - Outreach: #piLIVE Watch the webcast of Nima Arkani-Hamed's talk on "Quantum Mechanics and Spacetime in the 21st Century" tonight at 7pm EST / 1am CET. More info here: http://ow.ly/DUYIS	Link			2014-11-06 07:03:21	263	484
	169005736520113_724797474274267	https://www.facebook.com/cern/posts/724797474274267:0	[English text below] Le film « La Fièvre des Particules - Particle Fever » sortie en salles en Suisse Romande et en France a partir du 5 novembre (en anglais sous-titré en français). Le CERN et le distributeur Jupiter Films proposent des rencontres avec les protagonistes du documentaire après les projections, plus d'information sur http://cern.ch/go/tN11Fw. --- The film "Particle Fever" opens in …	Photo			2014-11-04 09:29:48	12	285	537
	169005736520113_724788577608490	https://www.facebook.com/cern/posts/724788577608490:0	The inner tracker barrel of the LHC’s Compact Muon Solenoid (CMS) detector, find out more: http://cern.ch/go/tW03F Image credit: Maximilien Brice/CERN © CERN - for terms of use see http://cern.ch/copyright. For more images from CERN, follow us on Instagram: http://instagram.com/cern #science #physics #particlephysics #CERN #LHC #Large #Hadron #Collider #CMS #Compact #Muon #Solenoid #inner #tracke…	Photo			2014-11-04 09:06:22	26	387	707
	169005736520113_724769487610399	https://www.facebook.com/cern/posts/724769487610399:0	Happy #johnbellday! CERN joins The Royal Irish Academy in celebrating 50 years of Bell’s theorem, which laid the foundations for quantum-information science: http://cern.ch/go/tN10F Image of theoretician John Bell at CERN in 1982. Image credit CERN-PHOTO-8206265-1 © CERN - for terms of use see http://cern.ch/copyright	Photo			2014-11-04 08:21:27	26	322	667
	169005736520113_724725514281463	http://www.facebook.com/media/set/?set=ms.c.eJw9yskJADAMA7CNSmPsONl%7E%3BsUKvp0AGDQlEBRPD186gW9%7E_zWYF%7E_9v7ycx3nAoPuEB4%7E-.bps.a.724725514281463.1073741829.169005736520113&type=1	On 4 Nov 2014, Dr Fabiola Gianotti has been selected by CERN Council to become next CERN Director General. http://cern.ch/go/tN09F Image credit Maximilien Brice/CERN © CERN - for terms of use see http://cern.ch/copyright	Photo			2014-11-04 06:28:54	45	2697	205
	169005736520113_724716757615672	https://www.facebook.com/cern/posts/724716757615672	With the next Director-General announced, watch the press conference starting in a few minutes via http://cern.ch/webcast/ and send your questions via Twitter to @CERNpressoffice	Photo			2014-11-04 06:00:14	55	457	24
	169005736520113_724697187617629	https://www.facebook.com/cern/posts/724697187617629:0	CERN Council selects Italian physicist, Dr Fabiola Gianotti, as CERN’s next Director-General. Dr Gianotti’s mandate will begin on 1 January 2016 and run for a period of five years, read more: http://cern.ch/go/tN09F Image of Fabiola Gianotti in the cavern of the ATLAS Experiment at CERN. Image credit Claudia Marcelloni/CERN © CERN - for terms of use see http://cern.ch/copyright	Photo			2014-11-04 05:01:00	49	1377	1283
	169005736520113_724254014328613	http://www.facebook.com/media/set/?set=ms.c.eJxFzksSwEAEBNAbpWjG5%7E%3B4XS4Uhy1dN41AcJXEzTtXH20qZB%7E_5rFYQxjb1Mm2fPY119Etcsldvv3udx37Pp4%7E%3Bjyk3YNas9%7E%3B4La8gy8mtQ%7E-%7E-.bps.a.724254014328613.1073741828.169005736520113&type=1	Backstage of Swiss RTS TV show "la puce à l'oreille" filmed at CERN Control Centre with Bertrand Piccard as main guest. Image credit: Maximilien Brice/CERN © CERN - for terms of use see http://cern.ch/copyright.	Photo			2014-11-03 08:24:34		109
	169005736520113_724125417674806	https://www.facebook.com/cern/posts/724125417674806:0	Did you guess it? This image, taken in 1969, is one of the 120,000 CERN images from 1955-1985 currently being digitised. Its identity was a mystery until CERN asked for help http://cern.ch/go/tG03Fa. Now this and the other images have been identified thanks to crowdsourcing. The image shows a model of an ISR split field magnet, made up of two compensating magnets and installed at point 4 of the I…	Photo			2014-11-03 01:55:01	52	232	593
	169005736520113_722744664479548	https://www.facebook.com/cern/posts/722744664479548:0	What is lurking in the CERN tunnels? Find out in this video: http://cern.ch/go/tN08F #Halloween #SpookyScience Image credit CERN 66-7-119 © CERN - for terms of use see http://cern.ch/copyright	Photo			2014-10-31 07:38:25	36	171	555
	169005736520113_722665867820761	https://www.facebook.com/cern/posts/722665867820761:0	Guess what this is? Image © CERN - for terms of use see http://cern.ch/copyright (Answer will be posted on Monday...)	Photo			2014-10-31 03:58:37	13	223	570
	169005736520113_722284887858859	https://www.facebook.com/cern/posts/722284887858859:0	Find out how physicist & composer Domenico Vicinanza sonified LHC data to make #CERN60 music: http://cern.ch/go/tN07F	Photo			2014-10-30 07:10:31	248	573	797
	169005736520113_722225057864842	https://www.facebook.com/cern/posts/722225057864842:0	1970: Machine for weaving wires for use in multiwire proportional chambers. Georges Charpak won the 1992 Nobelprize.org in Physics for inventing these chambers in 1968: http://cern.ch/go/tT02F Image credit: CERN 70-03-303 © CERN - for terms of use see http://cern.ch/copyright #science #physics #particlephysics #CERN #CERN60 #ThrowbackThursday #TBT #multiwire #proportional #wire #chambers #chamber…	Photo			2014-10-30 04:56:29	5	123	489
	169005736520113_721786134575401	https://www.facebook.com/cern/posts/721786134575401:0	The TEDxCERN 2014 talks are now online! See: http://cern.ch/go/tN06F Image of the TEDxCERN 2014 speakers courtesy of https://www.facebook.com/tedxcern	Photo			2014-10-29 06:03:11	31	307	718
	169005736520113_721437357943612	https://www.facebook.com/cern/posts/721437357943612	After CERN, Google Street View have now mapped INFN - Istituto Nazionale di Fisica Nucleare. For more about CERN's Street View see: http://googlepolicyeurope.blogspot.be/2013/09/street-view-arrives-at-cern.html and https://www.facebook.com/cern/photos/pb.169005736520113.-2207520000.1414514086./590127921074557/?type=3&theater	Photo			2014-10-28 09:35:48	61	698	53
	169005736520113_721325594621455	https://www.facebook.com/cern/posts/721325594621455:0	A view of the ATLAS pixel detector as it is pushed into position inside the ATLAS Experiment at CERN, find out more: http://cern.ch/go/tW02F Image credit: Maximilien Brice/CERN © CERN - for terms of use see http://cern.ch/copyright. For more images from CERN, follow us on Instagram: http://instagram.com/cern #science #physics #particlephysics #CERN #LHC #Large #Hadron #Collider #ATLAS #pixel #det…	Photo			2014-10-28 04:06:47	40	507	715
	169005736520113_721318987955449	https://www.facebook.com/cern/posts/721318987955449	Arts@CERN announces 3 open calls today: Collide@CERN Prohelvetia, Accelerate@CERN Austria, and Accelerate@CERN Taiwan. For more information see CERN's latest press release, linked below, as well as Collide@CERN on Facebook and http://arts.web.cern.ch/	Link			2014-10-28 03:56:54	8	58
	169005736520113_721298524624162	https://www.facebook.com/cern/posts/721298524624162:0	From old times in CERN’s theory division to new life for a famous experiment, CERN Courier November issue out now http://cern.ch/go/tN05Fa (digital copy http://cern.ch/go/tN05Fb) Image © CERN - for terms of use see http://cerncourier.com/cws/copyright	Photo			2014-10-28 02:48:22	37	275	613
	169005736520113_720913601329321	https://www.facebook.com/cern/posts/720913601329321:0	Did you guess it? The image shows a pink glow illuminating the inside of a model of the LHC beam pipe, which is used to train engineers and technicians in CERN’s building 180. Find out more about the LHC (Large Hadron Collider): http://cern.ch/go/tG02Fa Congratulations to Chris Grimm, the first to get the correct answer to Friday’s post. Image credit: Guillaume Jeanneret/CERN © CERN - for similar…	Photo			2014-10-27 07:39:20	30	397	618
	169005736520113_719662944787720	https://www.facebook.com/cern/posts/719662944787720:0	Tim Berners-Lee's 1st CERN web server joins the Science Museum's new gallery "Information Age", opened today by Queen Elizabeth II, who took the occasion to send her first tweet. Read more about the birth of the world wide web at CERN: http://home.web.cern.ch/topics/birth-web Read more about today's gallery opening: http://blog.sciencemuseum.org.uk/insight/2014/10/24/her-majesty-the-queen-sends-h…	Photo			2014-10-24 13:29:58	47	461	569
	169005736520113_719432961477385	https://www.facebook.com/cern/posts/719432961477385:0	Guess what this is? Image © CERN - for terms of use see http://cern.ch/copyright (Answer will be posted on Monday...)	Photo			2014-10-24 03:09:34	33	1015	914
	169005736520113_719397531480928	https://www.facebook.com/cern/posts/719397531480928	The Italian National Institute of Nuclear Physics (INFN - Istituto Nazionale di Fisica Nucleare), in collaboration with CERN, brings the LHC directly to Genoa’s central square, the Piazza de Ferrari during the Genoa Science Festival. This is one of the many events organised this year to celebrate CERN's 60th anniversary, find out more via http://cern60.web.cern.ch/	Photo			2014-10-24 00:38:27	10	557	43
	169005736520113_719143211506360	https://www.facebook.com/cern/posts/719143211506360	Pop Science are looking for poems inspired by science, enter their poetry competition: http://www.pop-science.eu/poetry/ by 30 October.	Photo			2014-10-23 08:52:36	3	113	6
	169005736520113_719027631517918	https://www.facebook.com/cern/posts/719027631517918:0	1969: The 1.2 m heavy-liquid bubble chamber gets a clean during the PS shutdown: http://cern.ch/go/bub1F Image credit: CERN-EX-6909176- © CERN - for terms of use see http://cern.ch/copyright #science #physics #particlephysics #CERN #CERN60 #ThrowbackThursday #TBT #PS #proton #synchrotron #accelerator #bubble #chamber #bubblechamber #history #Geneva	Photo			2014-10-23 03:36:27	8	214	508
	169005736520113_719011081519573	https://www.facebook.com/cern/posts/719011081519573	Five schools get a virtual visit to CERN & the South Pole thanks to CMS, ATLAS Experiment at CERN and IceCube Neutrino Observatory: http://cern.ch/go/ice1F Image courtesy of IceCube Neutrino Observatory	Photo			2014-10-23 02:37:18	52	639	60
	169005736520113_718245458262802	https://www.facebook.com/cern/posts/718245458262802	Explore how fundamental research is a driving force for innovation in this #CERN60 film: http://cern.ch/go/9L8Q [video]	Link			2014-10-21 08:55:40	106	443
	169005736520113_718225704931444	https://www.facebook.com/cern/posts/718225704931444:0	10 physics-themed #Halloween costume ideas, courtesy of Symmetry magazine: http://www.symmetrymagazine.org/article/october-2014/costumes-to-make-zombie-einstein-proud Image courtesy of Symmetry, artwork by Sandbox Studio, Chicago with Corinne Mucha.	Photo			2014-10-21 08:00:03	242	421	536
	169005736520113_718134074940607	https://www.facebook.com/cern/posts/718134074940607:0	The ALICE_Experiment is a heavy-ion detector on the Large Hadron Collider (LHC) ring designed to study quark-gluon plasma, a state of matter that may have existed in the first moments of the universe. Find out more: http://cern.ch/go/fPS7. This image shows the ALICE experiment’s inner tracker. Image credit: Maximilien Brice/CERN © CERN - for terms of use see http://cern.ch/copyright. For more ima…	Photo			2014-10-21 03:28:35	54	697	607
	169005736520113_717795124974502	https://www.facebook.com/cern/posts/717795124974502:0	And finally ... in today's #CERN60 United Nations event Secretary-General Ban Ki-moon gave his approval of the blue CERN visitor helmets! For more about today's event see: http://cern.ch/go/8rnz	Photo			2014-10-20 09:24:10	7	231	458
	169005736520113_717770041643677	https://www.facebook.com/cern/posts/717770041643677:0	Former United Nations Secretary-General Kofi Annan joins speakers at today's event “CERN: 60 years of science for peace & development”, watch live via http://webtv.un.org/ See: https://www.facebook.com/events/305130719692240/ For more details see: http://cern.ch/go/8rnz United Nations Economic and Social Council UNESCO #CERN60 #science4peace #SustDev	Photo			2014-10-20 08:18:24	8	228	413
	169005736520113_717766301644051	https://www.facebook.com/cern/posts/717766301644051:0	United Nations Secretary-General Ban Ki-moon introduces today's event “CERN: 60 years of science for peace & development”, watch live via http://webtv.un.org/ See: https://www.facebook.com/events/305130719692240/ For more details see: http://cern.ch/go/8rnz United Nations Economic and Social Council UNESCO #CERN60 #science4peace #SustDev	Photo			2014-10-20 08:07:22	14	151	353
	169005736520113_717732724980742	https://www.facebook.com/cern/posts/717732724980742	Starting in 20 minutes via http://webtv.un.org, and live from the United Nations headquarters in New York, watch “CERN: 60 years of science for peace & development”. Follow https://twitter.com/CERN during the talks for more information and highlights.	Photo			2014-10-20 06:41:58	31	217	45
	169005736520113_717713391649342	https://www.facebook.com/cern/posts/717713391649342:0	Did you guess it? The image, taken in 1970, shows equipment used for generating and testing ozone gas. This image is just one of the quarter of a million CERN archive images currently being digitised, find out more here: http://cern.ch/go/g7rf To showcase this digital archive, CERN is now on Instagram: http://instagram.com/cern and will be sharing “Throwback Thursday” #tbt images on Twitter, Face…	Photo			2014-10-20 05:50:50	16	177	370
	169005736520113_717679094986105	https://www.facebook.com/cern/posts/717679094986105:0	Don't miss today's CERN60 United Nations event at 16h CEST, webcast via http://webtv.un.org See: https://www.facebook.com/events/305130719692240/ For more details see: http://cern.ch/go/8rnz United Nations United Nations Economic and Social Council UNESCO #CERN60 #science4peace #SustDev	Photo			2014-10-20 04:22:16	28	578	815
	169005736520113_305130719692240	https://www.facebook.com/events/305130719692240/	CERN60 webcast: Celebrating CERN's 60th anniversary with the United Nations	Status			2014-10-20 00:40:09		47
	169005736520113_715837345170280	https://www.facebook.com/cern/posts/715837345170280:0	The Collider exhibition embarks on an international tour, starting today in Paris: http://cern.ch/go/chD8 #ParisLHC Image courtesy of Palais de la découverte	Photo			2014-10-17 06:47:01	44	248	395
	169005736520113_715762491844432	https://www.facebook.com/cern/posts/715762491844432:0	Guess what this is? Image © CERN - for terms of use see http://cern.ch/copyright (Answer will be posted on Monday...)	Photo			2014-10-17 03:16:19	6	343	428
	169005736520113_715222265231788	https://www.facebook.com/cern/posts/715222265231788:0	1966: On-site surveyor during the construction of the Intersecting Storage Rings (ISR): http://home.web.cern.ch/about/accelerators/intersecting-storage-rings. Image © CERN - for terms of use see http://cern.ch/copyright #science #physics #particlephysics #CERN #CERN60 #ThrowbackThursday #TBT #ISR #accelerator #history #Geneva	Photo			2014-10-16 07:31:30	9	177	353
	169005736520113_715168181903863	https://www.facebook.com/cern/posts/715168181903863	Today at 16:00 CEST, Verflixtes Higgs is talking about “Big Science“. Participants of the hangout will be physicist Hans Peter Beck (ATLAS Experiment at CERN) and the neuroscientist Richard Frackowiak from the steering group of the Human Brain Project (HBP). Join the discussion and ask questions to the scientists:	Link			2014-10-16 04:44:59	38	178

## Sheet: Lifetime Post Consumptions b...
Description	Post ID	Permalink	Post Message	Type	Countries	Languages	Posted	link clicks	other clicks	photo view
Lifetime: The number of clicks anywhere in your post, by type. (Total Count)	169005736520113_742001449220536	https://www.facebook.com/cern/posts/742001449220536:0	Magnets in training: one of the eight LHC sectors has now reached target energy! http://cern.ch/go/tN23F CERN will #RestartLHC at higher energies in 2015. Image © CERN - for terms of use see http://cern.ch/copyright.	Photo			2014-12-09 12:12:01	43	732	718
	169005736520113_741883682565646	https://www.facebook.com/cern/posts/741883682565646:0	IdeaSquare is inaugurated today, creating a unique space designed to nurture innovation at CERN http://cern.ch/go/tN22F. Image credit Jean-Claude Gadmer/CERN © CERN - for terms of use see http://cern.ch/copyright.	Photo			2014-12-09 07:43:01	27	360	560
	169005736520113_741854122568602	https://www.facebook.com/cern/posts/741854122568602	From a High Luminosity LHC to SESAME magnets, the latest issue of #acceleratingnews is out now: http://cern.ch/go/97XF	Link			2014-12-09 06:32:00	62	67
	169005736520113_741845105902837	https://www.facebook.com/cern/posts/741845105902837:0	Experiments see "splash" events as beams knock on the LHC's door http://cern.ch/go/tW08F ahead of #RestartLHC in 2015. Image courtesy of ALICE_Experiment © CERN on behalf of the ALICE collaboration - for terms of use see http://cern.ch/copyright.	Photo			2014-12-09 05:58:15	35	422	671
	169005736520113_741315289289152	https://www.facebook.com/cern/posts/741315289289152:0	CERN inaugurates "Wandering the immeasurable" a steel sculpture donated to the laboratory that pays homage to great discoveries in physics through the ages: http://cern.ch/go/tN21F Image credit Guillaume Jeanneret/CERN © CERN - for terms of use see http://cern.ch/copyright	Photo			2014-12-08 06:43:48	67	660	695
	169005736520113_741291282624886	https://www.facebook.com/cern/posts/741291282624886:0	Did you guess it? The image shows one of more than a hundred ATLAS Experiment at CERN collaborators that helped clean and inspect the detector and its cavern in preparation for the #RestartLHC in 2015. What did they find? See: http://cern.ch/go/tG08F. Congratulations to Kjeld van Kuijck, the first to get the correct answer to Friday’s post. Image credit Claudia Marcelloni De Oliveira/CERN © CERN …	Photo			2014-12-08 05:43:04	103	486	639
	169005736520113_739728516114496	https://www.facebook.com/cern/posts/739728516114496:0	Guess what is happening? Image © CERN - for terms of use see http://cern.ch/copyright (Answer will be posted on Monday...)	Photo			2014-12-05 02:40:50	28	981	967
	169005736520113_739302646157083	https://www.facebook.com/cern/posts/739302646157083:0	#ThrowbackThursday Project leader of Intersecting Storage Rings (ISR), Kjell Johnsen, left, shows Willi Jentschke, centre, director-general of CERN from 1971 to 1975, and accelerator physicist Hildred Blewett some of the emerging results at the start-up of the ISR in 1971. Read more about CERN’s early days: http://cern.ch/go/tT07F #tbt Image credit: CERN-AC-7101182 © CERN - for terms of use see h…	Photo			2014-12-04 08:33:01	2	132	458
	169005736520113_739262719494409	https://www.facebook.com/cern/posts/739262719494409	Don't miss today's beamline for schools #bl4s hangout at 17:00 CET live on CERN's YouTube channel. Got a question about the beamline for schools competition, add it now to the comments of this Facebook event: http://cern.ch/go/tN20Fa Check out last year's winners [video]: http://cern.ch/go/tN20Fb	Link			2014-12-04 06:39:28	39	92
	169005736520113_738758882878126	https://www.facebook.com/cern/posts/738758882878126:0	CERN inspires primary-school students to Play with Protons A new documentary charts the progress of the physics-education project "Playing with Protons", a collaboration between CERN and a Greek primary school http://home.web.cern.ch/students-educators/updates/2014/12/cern-inspires-primary-school-students-play-protons	Photo			2014-12-03 04:48:29	107	677	796
	169005736520113_738522426235105	https://www.facebook.com/cern/posts/738522426235105:0	That's right, a CERN dishwasher for circuit boards: http://cern.ch/go/tW07F Image credit Clara Nellist.	Photo			2014-12-02 14:21:09	750	10763	5544
	169005736520113_738513682902646	https://www.facebook.com/cern/posts/738513682902646	Watch the Compact Muon Solenoid (CMS) experiment open up [video]: https://www.youtube.com/watch?v=yMELoCnpgFI	Link			2014-12-02 13:57:34	300	189
	169005736520113_738402402913774	https://www.facebook.com/cern/posts/738402402913774	Don't miss Thursday's #bl4s hangout: http://cern.ch/go/tN19Fa Get inspired with this video from last year's winners: http://cern.ch/go/tN19Fb	Link			2014-12-02 08:28:35	31	102
	169005736520113_737992106288137	https://www.facebook.com/cern/posts/737992106288137:0	CERN's Director-General writes his first blog for The Huffington Post: "Europe Must Keep Science at the Heart of Policy Making" http://home.web.cern.ch/cern-people/updates/2014/12/cerns-dg-starts-blogging-huffington-post Image credit Maximilien Brice/CERN © 2013 CERN (License: CC-BY-SA-4.0)	Photo			2014-12-01 12:54:27	182	459	899
	169005736520113_737826506304697	https://www.facebook.com/cern/posts/737826506304697	The CERN AMA is now live and ready for your questions. Ask your questions directly in reddit via: http://www.reddit.com/r/IAmA/comments/2nxwkb/a_few_days_ago_cern_launched_an_open_data_portal/	Photo			2014-12-01 06:34:59	40	102	6
	169005736520113_737793052974709	https://www.facebook.com/cern/posts/737793052974709:0	Did you guess it? The image shows green water pipes at CERN’s SF1 cooling towers that cool equipment from the Super Proton Synchrotron and the ATLAS Experiment at CERN. CERN’s cooling and ventilation group has been working hard to consolidate equipment in time for the LHC restart in 2015. Find out what they’ve been doing during CERN’s long shutdown (LS1): http://cern.ch/go/tG07Fa Congratulations …	Photo			2014-12-01 05:34:43	20	258	761
	169005736520113_737751239645557	https://www.facebook.com/cern/posts/737751239645557:0	Don't miss today's CERN AMA on reddit: Open science, open data & more! Starting at 15:30 CET. Find out more: https://www.facebook.com/events/748370208567016/ #cernopendata	Photo			2014-12-01 03:37:15		78	694
	169005736520113_748370208567016	https://www.facebook.com/events/748370208567016/	CERN AMA on reddit: Open science, open data & more!	Status			2014-11-28 03:28:00		30
	169005736520113_736308549789826	https://www.facebook.com/cern/posts/736308549789826:0	Guess what this is? Image © CERN - for terms of use see http://cern.ch/copyright (Answer will be posted on Monday...)	Photo			2014-11-28 03:14:14	17	703	887
	169005736520113_736034863150528	https://www.facebook.com/cern/posts/736034863150528:0	#ThrowbackThursday High voltage power line pilot installation in 1965. Read more about powering CERN: http://cern.ch/go/tT06F #tbt #CERN60 Image credit 65-6-068 © CERN for terms of use see http://cern.ch/copyright	Photo			2014-11-27 10:02:06	9	158	658
	169005736520113_736027276484620	https://www.facebook.com/cern/posts/736027276484620:0	From icy neutrinos to hot heavy ions, CERN Courier December issue out now http://cern.ch/go/tN18Fa (digital copy: http://cern.ch/go/tN18Fb) Image © CERN - for terms of use see http://cerncourier.com/cws/copyright	Photo			2014-11-27 09:43:20	153	379	694
	169005736520113_735950613158953	https://www.facebook.com/cern/posts/735950613158953:0	Don’t miss next week's live hangout with the beamline for schools team on Thursday 4 December at 5pm CET: http://cern.ch/go/tN17Fa. Got a #bl4s question? Ask it now via the event page http://cern.ch/go/tN17Fa. See what last year's winners from high-schools in Greece and the Netherlands got up to when they conducted their experiments at the CERN beamline [video]: http://cern.ch/go/tN17Fb Image cre…	Photo			2014-11-27 06:45:58	33	177	662
	169005736520113_608709732592074	https://www.facebook.com/events/608709732592074/	Hangout with CERN: beamline for schools 2015 competition	Status			2014-11-27 06:16:43		68
	169005736520113_735130389907642	https://www.facebook.com/cern/posts/735130389907642:0	Beams come knocking on the LHC's door: http://cern.ch/go/tN16F Latest tests pave the way to #RestartLHC in 2015. Image shows transverse beam profile in the LHC injection lines © CERN - for terms of use see http://cern.ch/copyright	Photo			2014-11-25 13:26:39	94	551	697
	169005736520113_735112646576083	https://www.facebook.com/cern/posts/735112646576083:0	As CERN's 'longest' experiment, TOTEM detectors are spread across almost half a kilometre around the CMS interaction point, find out more: http://cern.ch/go/tW06F Image credit CERN-EX-0907211-01 Maximilien Brice/CERN © CERN - for terms of use see http://cern.ch/copyright	Photo			2014-11-25 12:34:28	56	245	592
	169005736520113_734453733308641	https://www.facebook.com/cern/posts/734453733308641:0	Did you guess it? The image, from April 1973, shows the “octopus” used to calibrate the pressure gauges of the Intersecting Storage Rings (ISR) accelerator, which ran from 1971 to 1984. More about the image: http://cern.ch/go/tG06Fa. This photo was a mystery image from CERN’s archive until we used crowd-sourcing to identify it, see more mystery images: http://cern.ch/go/tG06Fb. Congratulations to…	Photo			2014-11-24 06:11:06	20	279	576
	169005736520113_732976813456333	https://www.facebook.com/cern/posts/732976813456333:0	Guess what this is? Image © CERN - for terms of use see http://cern.ch/copyright (Answer will be posted on Monday...)	Photo			2014-11-21 03:00:13	15	828	713
	169005736520113_732664003487614	https://www.facebook.com/cern/posts/732664003487614	Don't miss tonight's #CERN60 webcast, starting in about 1 hour: "Past, present, future: LHC and future possibilities" by Guenther Dissertori, Lucie Linssen and Michelangelo Mangano. Find out more via: https://www.facebook.com/events/305844336283260/	Link			2014-11-20 09:27:49	2	260	2
	169005736520113_732649146822433	https://www.facebook.com/cern/posts/732649146822433:0	#ThrowbackThursday: The Ferranti Mercury, CERN's 1st "central" computer, see http://cern.ch/go/tT05Fa & video: http://cern.ch/go/tT05Fb #tbt #CERN60 Image CERN-CO-1269-1 © CERN - for terms of use see http://cern.ch/copyright	Photo			2014-11-20 08:45:19	18	209	586
	169005736520113_732619743492040	https://www.facebook.com/cern/posts/732619743492040:0	Now showing: CERN webcast of "Particles that fight cancer: the use of protons and carbon ions in cancer therapy" http://webcast.web.cern.ch/webcast/play.php?event=350487 More details here: https://www.facebook.com/events/304852259704328/ Image courtesy of Envision http://cern.ch/ENVISION/	Photo			2014-11-20 07:21:51	149	731	787
	169005736520113_732608656826482	https://www.facebook.com/cern/posts/732608656826482:0	CERN launches Open Data Portal to make public the data of LHC experiments http://cern.ch/go/tN15F #cernopendata Follow the LHC experiments on Facebook via: https://www.facebook.com/ALICE.EXPERIMENT https://www.facebook.com/ATLASexperiment https://www.facebook.com/CMSexperiment https://www.facebook.com/LHCbExperiment Image courtesy of CMS	Photo			2014-11-20 06:50:26	442	2846	2359
	169005736520113_731893190231362	https://www.facebook.com/cern/posts/731893190231362:0	LHCb observes two new baryon particles The particles, known as the Xi_b'- and Xi_b*-, were predicted to exist by the quark model but had never been seen before http://home.web.cern.ch/about/updates/2014/11/lhcb-observes-two-new-baryon-particles Image shows the LHCb underground area, with the LHC beampipe in the foreground. Image credit: Anna Pantelia © CERN - for terms of use see http://cern.ch/c…	Photo			2014-11-19 01:56:55	182	2478	2129
	169005736520113_305844336283260	https://www.facebook.com/events/305844336283260/	CERN60 webcast: "Past, present, future: LHC and future possibilities" by Guenther Dissertori, Lucie Linssen and Michelangelo Mangano	Status			2014-11-18 14:28:22		53
	169005736520113_304852259704328	https://www.facebook.com/events/304852259704328/	CERN webcast: "Particles that fight cancer: the use of protons and carbon ions in cancer therapy"	Status			2014-11-18 13:49:49		114
	169005736520113_731536413600373	https://www.facebook.com/cern/posts/731536413600373:0	A radio-frequency quadrupole for Linac4: http://cern.ch/go/tW05Fa Want to work with it? http://cern.ch/go/tW05Fb (via CERN Jobs) Image credit Maximilien Brice/CERN (CERN-AC-1005113-08) © CERN - for terms of use see http://cern.ch/copyright	Photo			2014-11-18 08:05:11	87	366	902
	169005736520113_731516180269063	https://www.facebook.com/cern/posts/731516180269063:0	Humanitarian technology: see the results of THE Port hackathon at CERN http://cern.ch/go/tN14F #CERN60 Image courtesy of THE Port.	Photo			2014-11-18 07:04:47	38	444	1016
	169005736520113_731218156965532	https://www.facebook.com/cern/posts/731218156965532:0	Did you guess it? The image shows an electrostatic protocol treatment lens being tested in the ASACUSA experiment in 2012. ASACUSA (Atomic Spectroscopy And Collisions Using Slow Antiprotons) is one of the antimatter experiments at CERN and aims to precisely measure the hyperfine structure of antihydrogen. It has recently started running with a totally new setup, find out more: http://cern.ch/go/t…	Photo			2014-11-17 13:07:01	16	388	916
	169005736520113_731012123652802	https://www.facebook.com/cern/posts/731012123652802	via CMS	Photo			2014-11-17 06:36:41	12	309	16
	169005736520113_731004876986860	https://www.facebook.com/cern/posts/731004876986860	Spread the word: high-school students aged 16 or older can now register to enter CERN's Beamline for Schools competition for the chance to do a real experiment at CERN: http://cern.ch/go/tN13F #bl4s video: http://cern.ch/go/tN13Fb	Link			2014-11-17 06:14:02	254	546
	169005736520113_730933246994023	https://www.facebook.com/cern/posts/730933246994023	via US LHC (Large Hadron Collider) Interstellar Movie, meet the Large Hadron Collider [video]	Link			2014-11-17 02:33:44	986	2008
	169005736520113_729515653802449	https://www.facebook.com/cern/posts/729515653802449:0	Guess what this is? Image © CERN - for terms of use see http://cern.ch/copyright (Answer will be posted on Monday...)	Photo			2014-11-14 02:30:13	25	1146	1136
	169005736520113_729197947167553	https://www.facebook.com/cern/posts/729197947167553:0	#ThrowbackThursday CERN control rooms: http://cern.ch/go/tT04F (Top images: PS control room in 1963 and 1974, bottom images: SPS control room in 1977 and LHC control room in 2011) #tbt #CERN60 Images CERN-CO-6301349, CERN-PHOTO-7402124-1, CERN-PHOTO-7701610-1, CERN-AC-1111289-08 credit Maximilien Brice/CERN © CERN for terms of use see http://cern.ch/copyright	Photo			2014-11-13 07:59:48	13	845	1240
	169005736520113_728606697226678	https://www.facebook.com/cern/posts/728606697226678	How standard is the Higgs boson discovered in 2012? Without a doubt, it is a Higgs boson, but is it the Higgs boson of the Standard Model? Run 2 of the LHC will study this question and look for other Higgs bosons, says theorist John Ellis http://home.web.cern.ch/about/updates/2014/11/how-standard-higgs-boson-discovered-2012	Link			2014-11-12 00:54:51	146	288
	169005736520113_728314790589202	https://www.facebook.com/cern/posts/728314790589202	via CMS	Photo			2014-11-11 08:47:18	10	775	36
	169005736520113_728262990594382	https://www.facebook.com/cern/posts/728262990594382:0	The LHCb experiment’s RICH detector Hybrid Photon Detector (HPD) tubes. The LHCb Experiment at CERN studies beauty quarks: http://cern.ch/go/tW04F For more images from CERN, follow us on Instagram: http://instagram.com/cern #science #physics #particlephysics #CERN #LHC #Large #Hadron #Collider #LHCb #beauty #beautyquark #quark #quarks #matter #antimatter #detector #particles #particle Image credi…	Photo			2014-11-11 06:32:43	11	125	860
	169005736520113_727845477302800	https://www.facebook.com/cern/posts/727845477302800:0	CERN celebrates #WorldScienceDay and 60 years of science for peace #CERN60 http://cern.ch/go/NKV6 (pic: @UNGeneva)	Photo			2014-11-10 08:45:32	19	554	1069
	169005736520113_727793410641340	https://www.facebook.com/cern/posts/727793410641340:0	Did you guess it? The image, taken in 2005, shows tests of some of the 80,000 lead-tungstate crystals needed for the CMS electromagnetic calorimeter. See how the software that tracked crystal production is now open source and could be used for monitoring Alzheimer’s Disease and more: http://cern.ch/go/tG04F. Congratulations to Sylvain Fournier, the first to get the correct answer to Friday’s post…	Photo			2014-11-10 06:34:08	15	206	814
	169005736520113_726217670798914	https://www.facebook.com/cern/posts/726217670798914	CERN Tweetup inspires artist to create pieces for #johnbellday exhibition: http://cern.ch/go/tN12F	Link			2014-11-07 06:24:48	75	179
	169005736520113_726109627476385	https://www.facebook.com/cern/posts/726109627476385:0	Guess what these are? Image © CERN - for terms of use see http://cern.ch/copyright (Answer will be posted on Monday...)	Photo			2014-11-07 02:54:57	13	443	872
	169005736520113_725683667518981	https://www.facebook.com/cern/posts/725683667518981	[English text below] À partir de ce soir jusqu'au 23 Novembre, le Colloque Wright pour la Science, en partenariat avec l'UNIGE, le CERN et les autres, offre un spectacle son et lumière dans le Parc des Bastions tous les soirs à 17h45, 19h00 et 20h30 (durée 15 minutes), entrée libre. Du 10 au 14 novembre à 18h30, la 16e Colloque Wright pour la Science se donner des conférences publiques à Uni Dufo…	Link	France, Switzerland		2014-11-06 08:38:04	1	70
	169005736520113_725666617520686	https://www.facebook.com/cern/posts/725666617520686:0	CERN is crowdsourcing to identify mystery archive images. Want to know what this is? See: http://cern.ch/go/tT03F Image credit: CERN-PHOTO-7003374 © CERN - for terms of use see http://cern.ch/copyright #science #physics #particlephysics #CERN #CERN60 #ThrowbackThursday #TBT #history #Geneva	Photo			2014-11-06 07:50:58	40	232	680
	169005736520113_725647897522558	https://www.facebook.com/cern/posts/725647897522558	Via Perimeter Institute - Outreach: #piLIVE Watch the webcast of Nima Arkani-Hamed's talk on "Quantum Mechanics and Spacetime in the 21st Century" tonight at 7pm EST / 1am CET. More info here: http://ow.ly/DUYIS	Link			2014-11-06 07:03:21	302	704
	169005736520113_724797474274267	https://www.facebook.com/cern/posts/724797474274267:0	[English text below] Le film « La Fièvre des Particules - Particle Fever » sortie en salles en Suisse Romande et en France a partir du 5 novembre (en anglais sous-titré en français). Le CERN et le distributeur Jupiter Films proposent des rencontres avec les protagonistes du documentaire après les projections, plus d'information sur http://cern.ch/go/tN11Fw. --- The film "Particle Fever" opens in …	Photo			2014-11-04 09:29:48	13	406	660
	169005736520113_724788577608490	https://www.facebook.com/cern/posts/724788577608490:0	The inner tracker barrel of the LHC’s Compact Muon Solenoid (CMS) detector, find out more: http://cern.ch/go/tW03F Image credit: Maximilien Brice/CERN © CERN - for terms of use see http://cern.ch/copyright. For more images from CERN, follow us on Instagram: http://instagram.com/cern #science #physics #particlephysics #CERN #LHC #Large #Hadron #Collider #CMS #Compact #Muon #Solenoid #inner #tracke…	Photo			2014-11-04 09:06:22	35	597	995
	169005736520113_724769487610399	https://www.facebook.com/cern/posts/724769487610399:0	Happy #johnbellday! CERN joins The Royal Irish Academy in celebrating 50 years of Bell’s theorem, which laid the foundations for quantum-information science: http://cern.ch/go/tN10F Image of theoretician John Bell at CERN in 1982. Image credit CERN-PHOTO-8206265-1 © CERN - for terms of use see http://cern.ch/copyright	Photo			2014-11-04 08:21:27	30	520	834
	169005736520113_724725514281463	http://www.facebook.com/media/set/?set=ms.c.eJw9yskJADAMA7CNSmPsONl%7E%3BsUKvp0AGDQlEBRPD186gW9%7E_zWYF%7E_9v7ycx3nAoPuEB4%7E-.bps.a.724725514281463.1073741829.169005736520113&type=1	On 4 Nov 2014, Dr Fabiola Gianotti has been selected by CERN Council to become next CERN Director General. http://cern.ch/go/tN09F Image credit Maximilien Brice/CERN © CERN - for terms of use see http://cern.ch/copyright	Photo			2014-11-04 06:28:54	45	3993	217
	169005736520113_724716757615672	https://www.facebook.com/cern/posts/724716757615672	With the next Director-General announced, watch the press conference starting in a few minutes via http://cern.ch/webcast/ and send your questions via Twitter to @CERNpressoffice	Photo			2014-11-04 06:00:14	64	780	25
	169005736520113_724697187617629	https://www.facebook.com/cern/posts/724697187617629:0	CERN Council selects Italian physicist, Dr Fabiola Gianotti, as CERN’s next Director-General. Dr Gianotti’s mandate will begin on 1 January 2016 and run for a period of five years, read more: http://cern.ch/go/tN09F Image of Fabiola Gianotti in the cavern of the ATLAS Experiment at CERN. Image credit Claudia Marcelloni/CERN © CERN - for terms of use see http://cern.ch/copyright	Photo			2014-11-04 05:01:00	59	2295	1808
	169005736520113_724254014328613	http://www.facebook.com/media/set/?set=ms.c.eJxFzksSwEAEBNAbpWjG5%7E%3B4XS4Uhy1dN41AcJXEzTtXH20qZB%7E_5rFYQxjb1Mm2fPY119Etcsldvv3udx37Pp4%7E%3Bjyk3YNas9%7E%3B4La8gy8mtQ%7E-%7E-.bps.a.724254014328613.1073741828.169005736520113&type=1	Backstage of Swiss RTS TV show "la puce à l'oreille" filmed at CERN Control Centre with Bertrand Piccard as main guest. Image credit: Maximilien Brice/CERN © CERN - for terms of use see http://cern.ch/copyright.	Photo			2014-11-03 08:24:34		169
	169005736520113_724125417674806	https://www.facebook.com/cern/posts/724125417674806:0	Did you guess it? This image, taken in 1969, is one of the 120,000 CERN images from 1955-1985 currently being digitised. Its identity was a mystery until CERN asked for help http://cern.ch/go/tG03Fa. Now this and the other images have been identified thanks to crowdsourcing. The image shows a model of an ISR split field magnet, made up of two compensating magnets and installed at point 4 of the I…	Photo			2014-11-03 01:55:01	60	389	719
	169005736520113_722744664479548	https://www.facebook.com/cern/posts/722744664479548:0	What is lurking in the CERN tunnels? Find out in this video: http://cern.ch/go/tN08F #Halloween #SpookyScience Image credit CERN 66-7-119 © CERN - for terms of use see http://cern.ch/copyright	Photo			2014-10-31 07:38:25	37	286	689
	169005736520113_722665867820761	https://www.facebook.com/cern/posts/722665867820761:0	Guess what this is? Image © CERN - for terms of use see http://cern.ch/copyright (Answer will be posted on Monday...)	Photo			2014-10-31 03:58:37	14	448	743
	169005736520113_722284887858859	https://www.facebook.com/cern/posts/722284887858859:0	Find out how physicist & composer Domenico Vicinanza sonified LHC data to make #CERN60 music: http://cern.ch/go/tN07F	Photo			2014-10-30 07:10:31	292	1081	1031
	169005736520113_722225057864842	https://www.facebook.com/cern/posts/722225057864842:0	1970: Machine for weaving wires for use in multiwire proportional chambers. Georges Charpak won the 1992 Nobelprize.org in Physics for inventing these chambers in 1968: http://cern.ch/go/tT02F Image credit: CERN 70-03-303 © CERN - for terms of use see http://cern.ch/copyright #science #physics #particlephysics #CERN #CERN60 #ThrowbackThursday #TBT #multiwire #proportional #wire #chambers #chamber…	Photo			2014-10-30 04:56:29	6	217	620
	169005736520113_721786134575401	https://www.facebook.com/cern/posts/721786134575401:0	The TEDxCERN 2014 talks are now online! See: http://cern.ch/go/tN06F Image of the TEDxCERN 2014 speakers courtesy of https://www.facebook.com/tedxcern	Photo			2014-10-29 06:03:11	32	519	937
	169005736520113_721437357943612	https://www.facebook.com/cern/posts/721437357943612	After CERN, Google Street View have now mapped INFN - Istituto Nazionale di Fisica Nucleare. For more about CERN's Street View see: http://googlepolicyeurope.blogspot.be/2013/09/street-view-arrives-at-cern.html and https://www.facebook.com/cern/photos/pb.169005736520113.-2207520000.1414514086./590127921074557/?type=3&theater	Photo			2014-10-28 09:35:48	72	1120	54
	169005736520113_721325594621455	https://www.facebook.com/cern/posts/721325594621455:0	A view of the ATLAS pixel detector as it is pushed into position inside the ATLAS Experiment at CERN, find out more: http://cern.ch/go/tW02F Image credit: Maximilien Brice/CERN © CERN - for terms of use see http://cern.ch/copyright. For more images from CERN, follow us on Instagram: http://instagram.com/cern #science #physics #particlephysics #CERN #LHC #Large #Hadron #Collider #ATLAS #pixel #det…	Photo			2014-10-28 04:06:47	49	931	912
	169005736520113_721318987955449	https://www.facebook.com/cern/posts/721318987955449	Arts@CERN announces 3 open calls today: Collide@CERN Prohelvetia, Accelerate@CERN Austria, and Accelerate@CERN Taiwan. For more information see CERN's latest press release, linked below, as well as Collide@CERN on Facebook and http://arts.web.cern.ch/	Link			2014-10-28 03:56:54	8	90
	169005736520113_721298524624162	https://www.facebook.com/cern/posts/721298524624162:0	From old times in CERN’s theory division to new life for a famous experiment, CERN Courier November issue out now http://cern.ch/go/tN05Fa (digital copy http://cern.ch/go/tN05Fb) Image © CERN - for terms of use see http://cerncourier.com/cws/copyright	Photo			2014-10-28 02:48:22	43	485	803
	169005736520113_720913601329321	https://www.facebook.com/cern/posts/720913601329321:0	Did you guess it? The image shows a pink glow illuminating the inside of a model of the LHC beam pipe, which is used to train engineers and technicians in CERN’s building 180. Find out more about the LHC (Large Hadron Collider): http://cern.ch/go/tG02Fa Congratulations to Chris Grimm, the first to get the correct answer to Friday’s post. Image credit: Guillaume Jeanneret/CERN © CERN - for similar…	Photo			2014-10-27 07:39:20	31	678	822
	169005736520113_719662944787720	https://www.facebook.com/cern/posts/719662944787720:0	Tim Berners-Lee's 1st CERN web server joins the Science Museum's new gallery "Information Age", opened today by Queen Elizabeth II, who took the occasion to send her first tweet. Read more about the birth of the world wide web at CERN: http://home.web.cern.ch/topics/birth-web Read more about today's gallery opening: http://blog.sciencemuseum.org.uk/insight/2014/10/24/her-majesty-the-queen-sends-h…	Photo			2014-10-24 13:29:58	56	822	729
	169005736520113_719432961477385	https://www.facebook.com/cern/posts/719432961477385:0	Guess what this is? Image © CERN - for terms of use see http://cern.ch/copyright (Answer will be posted on Monday...)	Photo			2014-10-24 03:09:34	33	2005	1295
	169005736520113_719397531480928	https://www.facebook.com/cern/posts/719397531480928	The Italian National Institute of Nuclear Physics (INFN - Istituto Nazionale di Fisica Nucleare), in collaboration with CERN, brings the LHC directly to Genoa’s central square, the Piazza de Ferrari during the Genoa Science Festival. This is one of the many events organised this year to celebrate CERN's 60th anniversary, find out more via http://cern60.web.cern.ch/	Photo			2014-10-24 00:38:27	10	887	48
	169005736520113_719143211506360	https://www.facebook.com/cern/posts/719143211506360	Pop Science are looking for poems inspired by science, enter their poetry competition: http://www.pop-science.eu/poetry/ by 30 October.	Photo			2014-10-23 08:52:36	3	169	6
	169005736520113_719027631517918	https://www.facebook.com/cern/posts/719027631517918:0	1969: The 1.2 m heavy-liquid bubble chamber gets a clean during the PS shutdown: http://cern.ch/go/bub1F Image credit: CERN-EX-6909176- © CERN - for terms of use see http://cern.ch/copyright #science #physics #particlephysics #CERN #CERN60 #ThrowbackThursday #TBT #PS #proton #synchrotron #accelerator #bubble #chamber #bubblechamber #history #Geneva	Photo			2014-10-23 03:36:27	8	371	653
	169005736520113_719011081519573	https://www.facebook.com/cern/posts/719011081519573	Five schools get a virtual visit to CERN & the South Pole thanks to CMS, ATLAS Experiment at CERN and IceCube Neutrino Observatory: http://cern.ch/go/ice1F Image courtesy of IceCube Neutrino Observatory	Photo			2014-10-23 02:37:18	54	1209	65
	169005736520113_718245458262802	https://www.facebook.com/cern/posts/718245458262802	Explore how fundamental research is a driving force for innovation in this #CERN60 film: http://cern.ch/go/9L8Q [video]	Link			2014-10-21 08:55:40	115	764
	169005736520113_718225704931444	https://www.facebook.com/cern/posts/718225704931444:0	10 physics-themed #Halloween costume ideas, courtesy of Symmetry magazine: http://www.symmetrymagazine.org/article/october-2014/costumes-to-make-zombie-einstein-proud Image courtesy of Symmetry, artwork by Sandbox Studio, Chicago with Corinne Mucha.	Photo			2014-10-21 08:00:03	254	734	700
	169005736520113_718134074940607	https://www.facebook.com/cern/posts/718134074940607:0	The ALICE_Experiment is a heavy-ion detector on the Large Hadron Collider (LHC) ring designed to study quark-gluon plasma, a state of matter that may have existed in the first moments of the universe. Find out more: http://cern.ch/go/fPS7. This image shows the ALICE experiment’s inner tracker. Image credit: Maximilien Brice/CERN © CERN - for terms of use see http://cern.ch/copyright. For more ima…	Photo			2014-10-21 03:28:35	59	1293	832
	169005736520113_717795124974502	https://www.facebook.com/cern/posts/717795124974502:0	And finally ... in today's #CERN60 United Nations event Secretary-General Ban Ki-moon gave his approval of the blue CERN visitor helmets! For more about today's event see: http://cern.ch/go/8rnz	Photo			2014-10-20 09:24:10	7	419	610
	169005736520113_717770041643677	https://www.facebook.com/cern/posts/717770041643677:0	Former United Nations Secretary-General Kofi Annan joins speakers at today's event “CERN: 60 years of science for peace & development”, watch live via http://webtv.un.org/ See: https://www.facebook.com/events/305130719692240/ For more details see: http://cern.ch/go/8rnz United Nations Economic and Social Council UNESCO #CERN60 #science4peace #SustDev	Photo			2014-10-20 08:18:24	9	399	541
	169005736520113_717766301644051	https://www.facebook.com/cern/posts/717766301644051:0	United Nations Secretary-General Ban Ki-moon introduces today's event “CERN: 60 years of science for peace & development”, watch live via http://webtv.un.org/ See: https://www.facebook.com/events/305130719692240/ For more details see: http://cern.ch/go/8rnz United Nations Economic and Social Council UNESCO #CERN60 #science4peace #SustDev	Photo			2014-10-20 08:07:22	17	272	442
	169005736520113_717732724980742	https://www.facebook.com/cern/posts/717732724980742	Starting in 20 minutes via http://webtv.un.org, and live from the United Nations headquarters in New York, watch “CERN: 60 years of science for peace & development”. Follow https://twitter.com/CERN during the talks for more information and highlights.	Photo			2014-10-20 06:41:58	34	368	47
	169005736520113_717713391649342	https://www.facebook.com/cern/posts/717713391649342:0	Did you guess it? The image, taken in 1970, shows equipment used for generating and testing ozone gas. This image is just one of the quarter of a million CERN archive images currently being digitised, find out more here: http://cern.ch/go/g7rf To showcase this digital archive, CERN is now on Instagram: http://instagram.com/cern and will be sharing “Throwback Thursday” #tbt images on Twitter, Face…	Photo			2014-10-20 05:50:50	19	292	451
	169005736520113_717679094986105	https://www.facebook.com/cern/posts/717679094986105:0	Don't miss today's CERN60 United Nations event at 16h CEST, webcast via http://webtv.un.org See: https://www.facebook.com/events/305130719692240/ For more details see: http://cern.ch/go/8rnz United Nations United Nations Economic and Social Council UNESCO #CERN60 #science4peace #SustDev	Photo			2014-10-20 04:22:16	37	1166	1109
	169005736520113_305130719692240	https://www.facebook.com/events/305130719692240/	CERN60 webcast: Celebrating CERN's 60th anniversary with the United Nations	Status			2014-10-20 00:40:09		68
	169005736520113_715837345170280	https://www.facebook.com/cern/posts/715837345170280:0	The Collider exhibition embarks on an international tour, starting today in Paris: http://cern.ch/go/chD8 #ParisLHC Image courtesy of Palais de la découverte	Photo			2014-10-17 06:47:01	46	418	534
	169005736520113_715762491844432	https://www.facebook.com/cern/posts/715762491844432:0	Guess what this is? Image © CERN - for terms of use see http://cern.ch/copyright (Answer will be posted on Monday...)	Photo			2014-10-17 03:16:19	6	641	589
	169005736520113_715222265231788	https://www.facebook.com/cern/posts/715222265231788:0	1966: On-site surveyor during the construction of the Intersecting Storage Rings (ISR): http://home.web.cern.ch/about/accelerators/intersecting-storage-rings. Image © CERN - for terms of use see http://cern.ch/copyright #science #physics #particlephysics #CERN #CERN60 #ThrowbackThursday #TBT #ISR #accelerator #history #Geneva	Photo			2014-10-16 07:31:30	10	330	472
	169005736520113_715168181903863	https://www.facebook.com/cern/posts/715168181903863	Today at 16:00 CEST, Verflixtes Higgs is talking about “Big Science“. Participants of the hangout will be physicist Hans Peter Beck (ATLAS Experiment at CERN) and the neuroscientist Richard Frackowiak from the steering group of the Human Brain Project (HBP). Join the discussion and ask questions to the scientists:	Link			2014-10-16 04:44:59	40	267

## Sheet: Lifetime Negative feedback
Description	Post ID	Permalink	Post Message	Type	Countries	Languages	Posted	hide_all_clicks	hide_clicks	unlike_page_clicks
Lifetime: The number of people who have given negative feedback to your post, by type. (Unique Users)	169005736520113_742001449220536	https://www.facebook.com/cern/posts/742001449220536:0	Magnets in training: one of the eight LHC sectors has now reached target energy! http://cern.ch/go/tN23F CERN will #RestartLHC at higher energies in 2015. Image © CERN - for terms of use see http://cern.ch/copyright.	Photo			2014-12-09 12:12:01	5	4	1
	169005736520113_741883682565646	https://www.facebook.com/cern/posts/741883682565646:0	IdeaSquare is inaugurated today, creating a unique space designed to nurture innovation at CERN http://cern.ch/go/tN22F. Image credit Jean-Claude Gadmer/CERN © CERN - for terms of use see http://cern.ch/copyright.	Photo			2014-12-09 07:43:01	1	3	1
	169005736520113_741854122568602	https://www.facebook.com/cern/posts/741854122568602	From a High Luminosity LHC to SESAME magnets, the latest issue of #acceleratingnews is out now: http://cern.ch/go/97XF	Link			2014-12-09 06:32:00	1	5
	169005736520113_741845105902837	https://www.facebook.com/cern/posts/741845105902837:0	Experiments see "splash" events as beams knock on the LHC's door http://cern.ch/go/tW08F ahead of #RestartLHC in 2015. Image courtesy of ALICE_Experiment © CERN on behalf of the ALICE collaboration - for terms of use see http://cern.ch/copyright.	Photo			2014-12-09 05:58:15	1	5	1
	169005736520113_741315289289152	https://www.facebook.com/cern/posts/741315289289152:0	CERN inaugurates "Wandering the immeasurable" a steel sculpture donated to the laboratory that pays homage to great discoveries in physics through the ages: http://cern.ch/go/tN21F Image credit Guillaume Jeanneret/CERN © CERN - for terms of use see http://cern.ch/copyright	Photo			2014-12-08 06:43:48	3	8
	169005736520113_741291282624886	https://www.facebook.com/cern/posts/741291282624886:0	Did you guess it? The image shows one of more than a hundred ATLAS Experiment at CERN collaborators that helped clean and inspect the detector and its cavern in preparation for the #RestartLHC in 2015. What did they find? See: http://cern.ch/go/tG08F. Congratulations to Kjeld van Kuijck, the first to get the correct answer to Friday’s post. Image credit Claudia Marcelloni De Oliveira/CERN © CERN …	Photo			2014-12-08 05:43:04		4	1
	169005736520113_739728516114496	https://www.facebook.com/cern/posts/739728516114496:0	Guess what is happening? Image © CERN - for terms of use see http://cern.ch/copyright (Answer will be posted on Monday...)	Photo			2014-12-05 02:40:50	1	5	2
	169005736520113_739302646157083	https://www.facebook.com/cern/posts/739302646157083:0	#ThrowbackThursday Project leader of Intersecting Storage Rings (ISR), Kjell Johnsen, left, shows Willi Jentschke, centre, director-general of CERN from 1971 to 1975, and accelerator physicist Hildred Blewett some of the emerging results at the start-up of the ISR in 1971. Read more about CERN’s early days: http://cern.ch/go/tT07F #tbt Image credit: CERN-AC-7101182 © CERN - for terms of use see h…	Photo			2014-12-04 08:33:01	1	5	1
	169005736520113_739262719494409	https://www.facebook.com/cern/posts/739262719494409	Don't miss today's beamline for schools #bl4s hangout at 17:00 CET live on CERN's YouTube channel. Got a question about the beamline for schools competition, add it now to the comments of this Facebook event: http://cern.ch/go/tN20Fa Check out last year's winners [video]: http://cern.ch/go/tN20Fb	Link			2014-12-04 06:39:28	1	2	1
	169005736520113_738758882878126	https://www.facebook.com/cern/posts/738758882878126:0	CERN inspires primary-school students to Play with Protons A new documentary charts the progress of the physics-education project "Playing with Protons", a collaboration between CERN and a Greek primary school http://home.web.cern.ch/students-educators/updates/2014/12/cern-inspires-primary-school-students-play-protons	Photo			2014-12-03 04:48:29	1	10	1
	169005736520113_738522426235105	https://www.facebook.com/cern/posts/738522426235105:0	That's right, a CERN dishwasher for circuit boards: http://cern.ch/go/tW07F Image credit Clara Nellist.	Photo			2014-12-02 14:21:09	9	16	3
	169005736520113_738513682902646	https://www.facebook.com/cern/posts/738513682902646	Watch the Compact Muon Solenoid (CMS) experiment open up [video]: https://www.youtube.com/watch?v=yMELoCnpgFI	Link			2014-12-02 13:57:34	2	3	2
	169005736520113_738402402913774	https://www.facebook.com/cern/posts/738402402913774	Don't miss Thursday's #bl4s hangout: http://cern.ch/go/tN19Fa Get inspired with this video from last year's winners: http://cern.ch/go/tN19Fb	Link			2014-12-02 08:28:35	1	4
	169005736520113_737992106288137	https://www.facebook.com/cern/posts/737992106288137:0	CERN's Director-General writes his first blog for The Huffington Post: "Europe Must Keep Science at the Heart of Policy Making" http://home.web.cern.ch/cern-people/updates/2014/12/cerns-dg-starts-blogging-huffington-post Image credit Maximilien Brice/CERN © 2013 CERN (License: CC-BY-SA-4.0)	Photo			2014-12-01 12:54:27	2	4	1
	169005736520113_737826506304697	https://www.facebook.com/cern/posts/737826506304697	The CERN AMA is now live and ready for your questions. Ask your questions directly in reddit via: http://www.reddit.com/r/IAmA/comments/2nxwkb/a_few_days_ago_cern_launched_an_open_data_portal/	Photo			2014-12-01 06:34:59		1	1
	169005736520113_737793052974709	https://www.facebook.com/cern/posts/737793052974709:0	Did you guess it? The image shows green water pipes at CERN’s SF1 cooling towers that cool equipment from the Super Proton Synchrotron and the ATLAS Experiment at CERN. CERN’s cooling and ventilation group has been working hard to consolidate equipment in time for the LHC restart in 2015. Find out what they’ve been doing during CERN’s long shutdown (LS1): http://cern.ch/go/tG07Fa Congratulations …	Photo			2014-12-01 05:34:43	3	2
	169005736520113_737751239645557	https://www.facebook.com/cern/posts/737751239645557:0	Don't miss today's CERN AMA on reddit: Open science, open data & more! Starting at 15:30 CET. Find out more: https://www.facebook.com/events/748370208567016/ #cernopendata	Photo			2014-12-01 03:37:15	4
	169005736520113_748370208567016	https://www.facebook.com/events/748370208567016/	CERN AMA on reddit: Open science, open data & more!	Status			2014-11-28 03:28:00		2	1
	169005736520113_736308549789826	https://www.facebook.com/cern/posts/736308549789826:0	Guess what this is? Image © CERN - for terms of use see http://cern.ch/copyright (Answer will be posted on Monday...)	Photo			2014-11-28 03:14:14	4	3	1
	169005736520113_736034863150528	https://www.facebook.com/cern/posts/736034863150528:0	#ThrowbackThursday High voltage power line pilot installation in 1965. Read more about powering CERN: http://cern.ch/go/tT06F #tbt #CERN60 Image credit 65-6-068 © CERN for terms of use see http://cern.ch/copyright	Photo			2014-11-27 10:02:06	1	1
	169005736520113_736027276484620	https://www.facebook.com/cern/posts/736027276484620:0	From icy neutrinos to hot heavy ions, CERN Courier December issue out now http://cern.ch/go/tN18Fa (digital copy: http://cern.ch/go/tN18Fb) Image © CERN - for terms of use see http://cerncourier.com/cws/copyright	Photo			2014-11-27 09:43:20	5	6
	169005736520113_735950613158953	https://www.facebook.com/cern/posts/735950613158953:0	Don’t miss next week's live hangout with the beamline for schools team on Thursday 4 December at 5pm CET: http://cern.ch/go/tN17Fa. Got a #bl4s question? Ask it now via the event page http://cern.ch/go/tN17Fa. See what last year's winners from high-schools in Greece and the Netherlands got up to when they conducted their experiments at the CERN beamline [video]: http://cern.ch/go/tN17Fb Image cre…	Photo			2014-11-27 06:45:58		2
	169005736520113_608709732592074	https://www.facebook.com/events/608709732592074/	Hangout with CERN: beamline for schools 2015 competition	Status			2014-11-27 06:16:43	1	4
	169005736520113_735130389907642	https://www.facebook.com/cern/posts/735130389907642:0	Beams come knocking on the LHC's door: http://cern.ch/go/tN16F Latest tests pave the way to #RestartLHC in 2015. Image shows transverse beam profile in the LHC injection lines © CERN - for terms of use see http://cern.ch/copyright	Photo			2014-11-25 13:26:39	1	4	1
	169005736520113_735112646576083	https://www.facebook.com/cern/posts/735112646576083:0	As CERN's 'longest' experiment, TOTEM detectors are spread across almost half a kilometre around the CMS interaction point, find out more: http://cern.ch/go/tW06F Image credit CERN-EX-0907211-01 Maximilien Brice/CERN © CERN - for terms of use see http://cern.ch/copyright	Photo			2014-11-25 12:34:28		4
	169005736520113_734453733308641	https://www.facebook.com/cern/posts/734453733308641:0	Did you guess it? The image, from April 1973, shows the “octopus” used to calibrate the pressure gauges of the Intersecting Storage Rings (ISR) accelerator, which ran from 1971 to 1984. More about the image: http://cern.ch/go/tG06Fa. This photo was a mystery image from CERN’s archive until we used crowd-sourcing to identify it, see more mystery images: http://cern.ch/go/tG06Fb. Congratulations to…	Photo			2014-11-24 06:11:06	2	3	2
	169005736520113_732976813456333	https://www.facebook.com/cern/posts/732976813456333:0	Guess what this is? Image © CERN - for terms of use see http://cern.ch/copyright (Answer will be posted on Monday...)	Photo			2014-11-21 03:00:13	2	7
	169005736520113_732664003487614	https://www.facebook.com/cern/posts/732664003487614	Don't miss tonight's #CERN60 webcast, starting in about 1 hour: "Past, present, future: LHC and future possibilities" by Guenther Dissertori, Lucie Linssen and Michelangelo Mangano. Find out more via: https://www.facebook.com/events/305844336283260/	Link			2014-11-20 09:27:49	2	6	1
	169005736520113_732649146822433	https://www.facebook.com/cern/posts/732649146822433:0	#ThrowbackThursday: The Ferranti Mercury, CERN's 1st "central" computer, see http://cern.ch/go/tT05Fa & video: http://cern.ch/go/tT05Fb #tbt #CERN60 Image CERN-CO-1269-1 © CERN - for terms of use see http://cern.ch/copyright	Photo			2014-11-20 08:45:19		6
	169005736520113_732619743492040	https://www.facebook.com/cern/posts/732619743492040:0	Now showing: CERN webcast of "Particles that fight cancer: the use of protons and carbon ions in cancer therapy" http://webcast.web.cern.ch/webcast/play.php?event=350487 More details here: https://www.facebook.com/events/304852259704328/ Image courtesy of Envision http://cern.ch/ENVISION/	Photo			2014-11-20 07:21:51	2	9	1
	169005736520113_732608656826482	https://www.facebook.com/cern/posts/732608656826482:0	CERN launches Open Data Portal to make public the data of LHC experiments http://cern.ch/go/tN15F #cernopendata Follow the LHC experiments on Facebook via: https://www.facebook.com/ALICE.EXPERIMENT https://www.facebook.com/ATLASexperiment https://www.facebook.com/CMSexperiment https://www.facebook.com/LHCbExperiment Image courtesy of CMS	Photo			2014-11-20 06:50:26	13	13	1
	169005736520113_731893190231362	https://www.facebook.com/cern/posts/731893190231362:0	LHCb observes two new baryon particles The particles, known as the Xi_b'- and Xi_b*-, were predicted to exist by the quark model but had never been seen before http://home.web.cern.ch/about/updates/2014/11/lhcb-observes-two-new-baryon-particles Image shows the LHCb underground area, with the LHC beampipe in the foreground. Image credit: Anna Pantelia © CERN - for terms of use see http://cern.ch/c…	Photo			2014-11-19 01:56:55	7	20
	169005736520113_305844336283260	https://www.facebook.com/events/305844336283260/	CERN60 webcast: "Past, present, future: LHC and future possibilities" by Guenther Dissertori, Lucie Linssen and Michelangelo Mangano	Status			2014-11-18 14:28:22		2
	169005736520113_304852259704328	https://www.facebook.com/events/304852259704328/	CERN webcast: "Particles that fight cancer: the use of protons and carbon ions in cancer therapy"	Status			2014-11-18 13:49:49		4
	169005736520113_731536413600373	https://www.facebook.com/cern/posts/731536413600373:0	A radio-frequency quadrupole for Linac4: http://cern.ch/go/tW05Fa Want to work with it? http://cern.ch/go/tW05Fb (via CERN Jobs) Image credit Maximilien Brice/CERN (CERN-AC-1005113-08) © CERN - for terms of use see http://cern.ch/copyright	Photo			2014-11-18 08:05:11	3	5
	169005736520113_731516180269063	https://www.facebook.com/cern/posts/731516180269063:0	Humanitarian technology: see the results of THE Port hackathon at CERN http://cern.ch/go/tN14F #CERN60 Image courtesy of THE Port.	Photo			2014-11-18 07:04:47		5
	169005736520113_731218156965532	https://www.facebook.com/cern/posts/731218156965532:0	Did you guess it? The image shows an electrostatic protocol treatment lens being tested in the ASACUSA experiment in 2012. ASACUSA (Atomic Spectroscopy And Collisions Using Slow Antiprotons) is one of the antimatter experiments at CERN and aims to precisely measure the hyperfine structure of antihydrogen. It has recently started running with a totally new setup, find out more: http://cern.ch/go/t…	Photo			2014-11-17 13:07:01	2	3	1
	169005736520113_731012123652802	https://www.facebook.com/cern/posts/731012123652802	via CMS	Photo			2014-11-17 06:36:41	1	5
	169005736520113_731004876986860	https://www.facebook.com/cern/posts/731004876986860	Spread the word: high-school students aged 16 or older can now register to enter CERN's Beamline for Schools competition for the chance to do a real experiment at CERN: http://cern.ch/go/tN13F #bl4s video: http://cern.ch/go/tN13Fb	Link			2014-11-17 06:14:02	1	10
	169005736520113_730933246994023	https://www.facebook.com/cern/posts/730933246994023	via US LHC (Large Hadron Collider) Interstellar Movie, meet the Large Hadron Collider [video]	Link			2014-11-17 02:33:44	4	4	3
	169005736520113_729515653802449	https://www.facebook.com/cern/posts/729515653802449:0	Guess what this is? Image © CERN - for terms of use see http://cern.ch/copyright (Answer will be posted on Monday...)	Photo			2014-11-14 02:30:13	3	5	1
	169005736520113_729197947167553	https://www.facebook.com/cern/posts/729197947167553:0	#ThrowbackThursday CERN control rooms: http://cern.ch/go/tT04F (Top images: PS control room in 1963 and 1974, bottom images: SPS control room in 1977 and LHC control room in 2011) #tbt #CERN60 Images CERN-CO-6301349, CERN-PHOTO-7402124-1, CERN-PHOTO-7701610-1, CERN-AC-1111289-08 credit Maximilien Brice/CERN © CERN for terms of use see http://cern.ch/copyright	Photo			2014-11-13 07:59:48		4	1
	169005736520113_728606697226678	https://www.facebook.com/cern/posts/728606697226678	How standard is the Higgs boson discovered in 2012? Without a doubt, it is a Higgs boson, but is it the Higgs boson of the Standard Model? Run 2 of the LHC will study this question and look for other Higgs bosons, says theorist John Ellis http://home.web.cern.ch/about/updates/2014/11/how-standard-higgs-boson-discovered-2012	Link			2014-11-12 00:54:51	4	6
	169005736520113_728314790589202	https://www.facebook.com/cern/posts/728314790589202	via CMS	Photo			2014-11-11 08:47:18	2	4	1
	169005736520113_728262990594382	https://www.facebook.com/cern/posts/728262990594382:0	The LHCb experiment’s RICH detector Hybrid Photon Detector (HPD) tubes. The LHCb Experiment at CERN studies beauty quarks: http://cern.ch/go/tW04F For more images from CERN, follow us on Instagram: http://instagram.com/cern #science #physics #particlephysics #CERN #LHC #Large #Hadron #Collider #LHCb #beauty #beautyquark #quark #quarks #matter #antimatter #detector #particles #particle Image credi…	Photo			2014-11-11 06:32:43		3
	169005736520113_727845477302800	https://www.facebook.com/cern/posts/727845477302800:0	CERN celebrates #WorldScienceDay and 60 years of science for peace #CERN60 http://cern.ch/go/NKV6 (pic: @UNGeneva)	Photo			2014-11-10 08:45:32		6	1
	169005736520113_727793410641340	https://www.facebook.com/cern/posts/727793410641340:0	Did you guess it? The image, taken in 2005, shows tests of some of the 80,000 lead-tungstate crystals needed for the CMS electromagnetic calorimeter. See how the software that tracked crystal production is now open source and could be used for monitoring Alzheimer’s Disease and more: http://cern.ch/go/tG04F. Congratulations to Sylvain Fournier, the first to get the correct answer to Friday’s post…	Photo			2014-11-10 06:34:08		4
	169005736520113_726217670798914	https://www.facebook.com/cern/posts/726217670798914	CERN Tweetup inspires artist to create pieces for #johnbellday exhibition: http://cern.ch/go/tN12F	Link			2014-11-07 06:24:48	1	3	1
	169005736520113_726109627476385	https://www.facebook.com/cern/posts/726109627476385:0	Guess what these are? Image © CERN - for terms of use see http://cern.ch/copyright (Answer will be posted on Monday...)	Photo			2014-11-07 02:54:57	2	5
	169005736520113_725683667518981	https://www.facebook.com/cern/posts/725683667518981	[English text below] À partir de ce soir jusqu'au 23 Novembre, le Colloque Wright pour la Science, en partenariat avec l'UNIGE, le CERN et les autres, offre un spectacle son et lumière dans le Parc des Bastions tous les soirs à 17h45, 19h00 et 20h30 (durée 15 minutes), entrée libre. Du 10 au 14 novembre à 18h30, la 16e Colloque Wright pour la Science se donner des conférences publiques à Uni Dufo…	Link	France, Switzerland		2014-11-06 08:38:04
	169005736520113_725666617520686	https://www.facebook.com/cern/posts/725666617520686:0	CERN is crowdsourcing to identify mystery archive images. Want to know what this is? See: http://cern.ch/go/tT03F Image credit: CERN-PHOTO-7003374 © CERN - for terms of use see http://cern.ch/copyright #science #physics #particlephysics #CERN #CERN60 #ThrowbackThursday #TBT #history #Geneva	Photo			2014-11-06 07:50:58	1	4
	169005736520113_725647897522558	https://www.facebook.com/cern/posts/725647897522558	Via Perimeter Institute - Outreach: #piLIVE Watch the webcast of Nima Arkani-Hamed's talk on "Quantum Mechanics and Spacetime in the 21st Century" tonight at 7pm EST / 1am CET. More info here: http://ow.ly/DUYIS	Link			2014-11-06 07:03:21	4	4	2
	169005736520113_724797474274267	https://www.facebook.com/cern/posts/724797474274267:0	[English text below] Le film « La Fièvre des Particules - Particle Fever » sortie en salles en Suisse Romande et en France a partir du 5 novembre (en anglais sous-titré en français). Le CERN et le distributeur Jupiter Films proposent des rencontres avec les protagonistes du documentaire après les projections, plus d'information sur http://cern.ch/go/tN11Fw. --- The film "Particle Fever" opens in …	Photo			2014-11-04 09:29:48		3
	169005736520113_724788577608490	https://www.facebook.com/cern/posts/724788577608490:0	The inner tracker barrel of the LHC’s Compact Muon Solenoid (CMS) detector, find out more: http://cern.ch/go/tW03F Image credit: Maximilien Brice/CERN © CERN - for terms of use see http://cern.ch/copyright. For more images from CERN, follow us on Instagram: http://instagram.com/cern #science #physics #particlephysics #CERN #LHC #Large #Hadron #Collider #CMS #Compact #Muon #Solenoid #inner #tracke…	Photo			2014-11-04 09:06:22	5	5	1
	169005736520113_724769487610399	https://www.facebook.com/cern/posts/724769487610399:0	Happy #johnbellday! CERN joins The Royal Irish Academy in celebrating 50 years of Bell’s theorem, which laid the foundations for quantum-information science: http://cern.ch/go/tN10F Image of theoretician John Bell at CERN in 1982. Image credit CERN-PHOTO-8206265-1 © CERN - for terms of use see http://cern.ch/copyright	Photo			2014-11-04 08:21:27	4	5
	169005736520113_724725514281463	http://www.facebook.com/media/set/?set=ms.c.eJw9yskJADAMA7CNSmPsONl%7E%3BsUKvp0AGDQlEBRPD186gW9%7E_zWYF%7E_9v7ycx3nAoPuEB4%7E-.bps.a.724725514281463.1073741829.169005736520113&type=1	On 4 Nov 2014, Dr Fabiola Gianotti has been selected by CERN Council to become next CERN Director General. http://cern.ch/go/tN09F Image credit Maximilien Brice/CERN © CERN - for terms of use see http://cern.ch/copyright	Photo			2014-11-04 06:28:54	1	11	1
	169005736520113_724716757615672	https://www.facebook.com/cern/posts/724716757615672	With the next Director-General announced, watch the press conference starting in a few minutes via http://cern.ch/webcast/ and send your questions via Twitter to @CERNpressoffice	Photo			2014-11-04 06:00:14	3	3
	169005736520113_724697187617629	https://www.facebook.com/cern/posts/724697187617629:0	CERN Council selects Italian physicist, Dr Fabiola Gianotti, as CERN’s next Director-General. Dr Gianotti’s mandate will begin on 1 January 2016 and run for a period of five years, read more: http://cern.ch/go/tN09F Image of Fabiola Gianotti in the cavern of the ATLAS Experiment at CERN. Image credit Claudia Marcelloni/CERN © CERN - for terms of use see http://cern.ch/copyright	Photo			2014-11-04 05:01:00	8	14	1
	169005736520113_724254014328613	http://www.facebook.com/media/set/?set=ms.c.eJxFzksSwEAEBNAbpWjG5%7E%3B4XS4Uhy1dN41AcJXEzTtXH20qZB%7E_5rFYQxjb1Mm2fPY119Etcsldvv3udx37Pp4%7E%3Bjyk3YNas9%7E%3B4La8gy8mtQ%7E-%7E-.bps.a.724254014328613.1073741828.169005736520113&type=1	Backstage of Swiss RTS TV show "la puce à l'oreille" filmed at CERN Control Centre with Bertrand Piccard as main guest. Image credit: Maximilien Brice/CERN © CERN - for terms of use see http://cern.ch/copyright.	Photo			2014-11-03 08:24:34
	169005736520113_724125417674806	https://www.facebook.com/cern/posts/724125417674806:0	Did you guess it? This image, taken in 1969, is one of the 120,000 CERN images from 1955-1985 currently being digitised. Its identity was a mystery until CERN asked for help http://cern.ch/go/tG03Fa. Now this and the other images have been identified thanks to crowdsourcing. The image shows a model of an ISR split field magnet, made up of two compensating magnets and installed at point 4 of the I…	Photo			2014-11-03 01:55:01		3	2
	169005736520113_722744664479548	https://www.facebook.com/cern/posts/722744664479548:0	What is lurking in the CERN tunnels? Find out in this video: http://cern.ch/go/tN08F #Halloween #SpookyScience Image credit CERN 66-7-119 © CERN - for terms of use see http://cern.ch/copyright	Photo			2014-10-31 07:38:25	2	3
	169005736520113_722665867820761	https://www.facebook.com/cern/posts/722665867820761:0	Guess what this is? Image © CERN - for terms of use see http://cern.ch/copyright (Answer will be posted on Monday...)	Photo			2014-10-31 03:58:37	2	4
	169005736520113_722284887858859	https://www.facebook.com/cern/posts/722284887858859:0	Find out how physicist & composer Domenico Vicinanza sonified LHC data to make #CERN60 music: http://cern.ch/go/tN07F	Photo			2014-10-30 07:10:31	3	5	1
	169005736520113_722225057864842	https://www.facebook.com/cern/posts/722225057864842:0	1970: Machine for weaving wires for use in multiwire proportional chambers. Georges Charpak won the 1992 Nobelprize.org in Physics for inventing these chambers in 1968: http://cern.ch/go/tT02F Image credit: CERN 70-03-303 © CERN - for terms of use see http://cern.ch/copyright #science #physics #particlephysics #CERN #CERN60 #ThrowbackThursday #TBT #multiwire #proportional #wire #chambers #chamber…	Photo			2014-10-30 04:56:29	4	2
	169005736520113_721786134575401	https://www.facebook.com/cern/posts/721786134575401:0	The TEDxCERN 2014 talks are now online! See: http://cern.ch/go/tN06F Image of the TEDxCERN 2014 speakers courtesy of https://www.facebook.com/tedxcern	Photo			2014-10-29 06:03:11	1	2	2
	169005736520113_721437357943612	https://www.facebook.com/cern/posts/721437357943612	After CERN, Google Street View have now mapped INFN - Istituto Nazionale di Fisica Nucleare. For more about CERN's Street View see: http://googlepolicyeurope.blogspot.be/2013/09/street-view-arrives-at-cern.html and https://www.facebook.com/cern/photos/pb.169005736520113.-2207520000.1414514086./590127921074557/?type=3&theater	Photo			2014-10-28 09:35:48	2	5	4
	169005736520113_721325594621455	https://www.facebook.com/cern/posts/721325594621455:0	A view of the ATLAS pixel detector as it is pushed into position inside the ATLAS Experiment at CERN, find out more: http://cern.ch/go/tW02F Image credit: Maximilien Brice/CERN © CERN - for terms of use see http://cern.ch/copyright. For more images from CERN, follow us on Instagram: http://instagram.com/cern #science #physics #particlephysics #CERN #LHC #Large #Hadron #Collider #ATLAS #pixel #det…	Photo			2014-10-28 04:06:47	1	4
	169005736520113_721318987955449	https://www.facebook.com/cern/posts/721318987955449	Arts@CERN announces 3 open calls today: Collide@CERN Prohelvetia, Accelerate@CERN Austria, and Accelerate@CERN Taiwan. For more information see CERN's latest press release, linked below, as well as Collide@CERN on Facebook and http://arts.web.cern.ch/	Link			2014-10-28 03:56:54		2	1
	169005736520113_721298524624162	https://www.facebook.com/cern/posts/721298524624162:0	From old times in CERN’s theory division to new life for a famous experiment, CERN Courier November issue out now http://cern.ch/go/tN05Fa (digital copy http://cern.ch/go/tN05Fb) Image © CERN - for terms of use see http://cerncourier.com/cws/copyright	Photo			2014-10-28 02:48:22	1	2
	169005736520113_720913601329321	https://www.facebook.com/cern/posts/720913601329321:0	Did you guess it? The image shows a pink glow illuminating the inside of a model of the LHC beam pipe, which is used to train engineers and technicians in CERN’s building 180. Find out more about the LHC (Large Hadron Collider): http://cern.ch/go/tG02Fa Congratulations to Chris Grimm, the first to get the correct answer to Friday’s post. Image credit: Guillaume Jeanneret/CERN © CERN - for similar…	Photo			2014-10-27 07:39:20	3	3	1
	169005736520113_719662944787720	https://www.facebook.com/cern/posts/719662944787720:0	Tim Berners-Lee's 1st CERN web server joins the Science Museum's new gallery "Information Age", opened today by Queen Elizabeth II, who took the occasion to send her first tweet. Read more about the birth of the world wide web at CERN: http://home.web.cern.ch/topics/birth-web Read more about today's gallery opening: http://blog.sciencemuseum.org.uk/insight/2014/10/24/her-majesty-the-queen-sends-h…	Photo			2014-10-24 13:29:58	3	5	2
	169005736520113_719432961477385	https://www.facebook.com/cern/posts/719432961477385:0	Guess what this is? Image © CERN - for terms of use see http://cern.ch/copyright (Answer will be posted on Monday...)	Photo			2014-10-24 03:09:34	2	5
	169005736520113_719397531480928	https://www.facebook.com/cern/posts/719397531480928	The Italian National Institute of Nuclear Physics (INFN - Istituto Nazionale di Fisica Nucleare), in collaboration with CERN, brings the LHC directly to Genoa’s central square, the Piazza de Ferrari during the Genoa Science Festival. This is one of the many events organised this year to celebrate CERN's 60th anniversary, find out more via http://cern60.web.cern.ch/	Photo			2014-10-24 00:38:27		3	1
	169005736520113_719143211506360	https://www.facebook.com/cern/posts/719143211506360	Pop Science are looking for poems inspired by science, enter their poetry competition: http://www.pop-science.eu/poetry/ by 30 October.	Photo			2014-10-23 08:52:36		2
	169005736520113_719027631517918	https://www.facebook.com/cern/posts/719027631517918:0	1969: The 1.2 m heavy-liquid bubble chamber gets a clean during the PS shutdown: http://cern.ch/go/bub1F Image credit: CERN-EX-6909176- © CERN - for terms of use see http://cern.ch/copyright #science #physics #particlephysics #CERN #CERN60 #ThrowbackThursday #TBT #PS #proton #synchrotron #accelerator #bubble #chamber #bubblechamber #history #Geneva	Photo			2014-10-23 03:36:27	1	2
	169005736520113_719011081519573	https://www.facebook.com/cern/posts/719011081519573	Five schools get a virtual visit to CERN & the South Pole thanks to CMS, ATLAS Experiment at CERN and IceCube Neutrino Observatory: http://cern.ch/go/ice1F Image courtesy of IceCube Neutrino Observatory	Photo			2014-10-23 02:37:18	3	5
	169005736520113_718245458262802	https://www.facebook.com/cern/posts/718245458262802	Explore how fundamental research is a driving force for innovation in this #CERN60 film: http://cern.ch/go/9L8Q [video]	Link			2014-10-21 08:55:40	3	4	1
	169005736520113_718225704931444	https://www.facebook.com/cern/posts/718225704931444:0	10 physics-themed #Halloween costume ideas, courtesy of Symmetry magazine: http://www.symmetrymagazine.org/article/october-2014/costumes-to-make-zombie-einstein-proud Image courtesy of Symmetry, artwork by Sandbox Studio, Chicago with Corinne Mucha.	Photo			2014-10-21 08:00:03	3	3	3
	169005736520113_718134074940607	https://www.facebook.com/cern/posts/718134074940607:0	The ALICE_Experiment is a heavy-ion detector on the Large Hadron Collider (LHC) ring designed to study quark-gluon plasma, a state of matter that may have existed in the first moments of the universe. Find out more: http://cern.ch/go/fPS7. This image shows the ALICE experiment’s inner tracker. Image credit: Maximilien Brice/CERN © CERN - for terms of use see http://cern.ch/copyright. For more ima…	Photo			2014-10-21 03:28:35	2	8
	169005736520113_717795124974502	https://www.facebook.com/cern/posts/717795124974502:0	And finally ... in today's #CERN60 United Nations event Secretary-General Ban Ki-moon gave his approval of the blue CERN visitor helmets! For more about today's event see: http://cern.ch/go/8rnz	Photo			2014-10-20 09:24:10	1	4
	169005736520113_717770041643677	https://www.facebook.com/cern/posts/717770041643677:0	Former United Nations Secretary-General Kofi Annan joins speakers at today's event “CERN: 60 years of science for peace & development”, watch live via http://webtv.un.org/ See: https://www.facebook.com/events/305130719692240/ For more details see: http://cern.ch/go/8rnz United Nations Economic and Social Council UNESCO #CERN60 #science4peace #SustDev	Photo			2014-10-20 08:18:24	3	4
	169005736520113_717766301644051	https://www.facebook.com/cern/posts/717766301644051:0	United Nations Secretary-General Ban Ki-moon introduces today's event “CERN: 60 years of science for peace & development”, watch live via http://webtv.un.org/ See: https://www.facebook.com/events/305130719692240/ For more details see: http://cern.ch/go/8rnz United Nations Economic and Social Council UNESCO #CERN60 #science4peace #SustDev	Photo			2014-10-20 08:07:22	2	4
	169005736520113_717732724980742	https://www.facebook.com/cern/posts/717732724980742	Starting in 20 minutes via http://webtv.un.org, and live from the United Nations headquarters in New York, watch “CERN: 60 years of science for peace & development”. Follow https://twitter.com/CERN during the talks for more information and highlights.	Photo			2014-10-20 06:41:58	4	2
	169005736520113_717713391649342	https://www.facebook.com/cern/posts/717713391649342:0	Did you guess it? The image, taken in 1970, shows equipment used for generating and testing ozone gas. This image is just one of the quarter of a million CERN archive images currently being digitised, find out more here: http://cern.ch/go/g7rf To showcase this digital archive, CERN is now on Instagram: http://instagram.com/cern and will be sharing “Throwback Thursday” #tbt images on Twitter, Face…	Photo			2014-10-20 05:50:50	1	3
	169005736520113_717679094986105	https://www.facebook.com/cern/posts/717679094986105:0	Don't miss today's CERN60 United Nations event at 16h CEST, webcast via http://webtv.un.org See: https://www.facebook.com/events/305130719692240/ For more details see: http://cern.ch/go/8rnz United Nations United Nations Economic and Social Council UNESCO #CERN60 #science4peace #SustDev	Photo			2014-10-20 04:22:16	2	13	2
	169005736520113_305130719692240	https://www.facebook.com/events/305130719692240/	CERN60 webcast: Celebrating CERN's 60th anniversary with the United Nations	Status			2014-10-20 00:40:09	4	4
	169005736520113_715837345170280	https://www.facebook.com/cern/posts/715837345170280:0	The Collider exhibition embarks on an international tour, starting today in Paris: http://cern.ch/go/chD8 #ParisLHC Image courtesy of Palais de la découverte	Photo			2014-10-17 06:47:01		3	2
	169005736520113_715762491844432	https://www.facebook.com/cern/posts/715762491844432:0	Guess what this is? Image © CERN - for terms of use see http://cern.ch/copyright (Answer will be posted on Monday...)	Photo			2014-10-17 03:16:19	1	2
	169005736520113_715222265231788	https://www.facebook.com/cern/posts/715222265231788:0	1966: On-site surveyor during the construction of the Intersecting Storage Rings (ISR): http://home.web.cern.ch/about/accelerators/intersecting-storage-rings. Image © CERN - for terms of use see http://cern.ch/copyright #science #physics #particlephysics #CERN #CERN60 #ThrowbackThursday #TBT #ISR #accelerator #history #Geneva	Photo			2014-10-16 07:31:30	2	1
	169005736520113_715168181903863	https://www.facebook.com/cern/posts/715168181903863	Today at 16:00 CEST, Verflixtes Higgs is talking about “Big Science“. Participants of the hangout will be physicist Hans Peter Beck (ATLAS Experiment at CERN) and the neuroscientist Richard Frackowiak from the steering group of the Human Brain Project (HBP). Join the discussion and ask questions to the scientists:	Link			2014-10-16 04:44:59		2

## Sheet: Lifetime Negative Feedback f...
Description	Post ID	Permalink	Post Message	Type	Countries	Languages	Posted	hide_all_clicks	hide_clicks	unlike_page_clicks
Lifetime: The number of times people have given negative feedback to your post, by type. (Total Count)	169005736520113_742001449220536	https://www.facebook.com/cern/posts/742001449220536:0	Magnets in training: one of the eight LHC sectors has now reached target energy! http://cern.ch/go/tN23F CERN will #RestartLHC at higher energies in 2015. Image © CERN - for terms of use see http://cern.ch/copyright.	Photo			2014-12-09 12:12:01	5	5	1
	169005736520113_741883682565646	https://www.facebook.com/cern/posts/741883682565646:0	IdeaSquare is inaugurated today, creating a unique space designed to nurture innovation at CERN http://cern.ch/go/tN22F. Image credit Jean-Claude Gadmer/CERN © CERN - for terms of use see http://cern.ch/copyright.	Photo			2014-12-09 07:43:01	1	3	1
	169005736520113_741854122568602	https://www.facebook.com/cern/posts/741854122568602	From a High Luminosity LHC to SESAME magnets, the latest issue of #acceleratingnews is out now: http://cern.ch/go/97XF	Link			2014-12-09 06:32:00	1	8
	169005736520113_741845105902837	https://www.facebook.com/cern/posts/741845105902837:0	Experiments see "splash" events as beams knock on the LHC's door http://cern.ch/go/tW08F ahead of #RestartLHC in 2015. Image courtesy of ALICE_Experiment © CERN on behalf of the ALICE collaboration - for terms of use see http://cern.ch/copyright.	Photo			2014-12-09 05:58:15	1	6	1
	169005736520113_741315289289152	https://www.facebook.com/cern/posts/741315289289152:0	CERN inaugurates "Wandering the immeasurable" a steel sculpture donated to the laboratory that pays homage to great discoveries in physics through the ages: http://cern.ch/go/tN21F Image credit Guillaume Jeanneret/CERN © CERN - for terms of use see http://cern.ch/copyright	Photo			2014-12-08 06:43:48	3	11
	169005736520113_741291282624886	https://www.facebook.com/cern/posts/741291282624886:0	Did you guess it? The image shows one of more than a hundred ATLAS Experiment at CERN collaborators that helped clean and inspect the detector and its cavern in preparation for the #RestartLHC in 2015. What did they find? See: http://cern.ch/go/tG08F. Congratulations to Kjeld van Kuijck, the first to get the correct answer to Friday’s post. Image credit Claudia Marcelloni De Oliveira/CERN © CERN …	Photo			2014-12-08 05:43:04		8	2
	169005736520113_739728516114496	https://www.facebook.com/cern/posts/739728516114496:0	Guess what is happening? Image © CERN - for terms of use see http://cern.ch/copyright (Answer will be posted on Monday...)	Photo			2014-12-05 02:40:50	1	5	2
	169005736520113_739302646157083	https://www.facebook.com/cern/posts/739302646157083:0	#ThrowbackThursday Project leader of Intersecting Storage Rings (ISR), Kjell Johnsen, left, shows Willi Jentschke, centre, director-general of CERN from 1971 to 1975, and accelerator physicist Hildred Blewett some of the emerging results at the start-up of the ISR in 1971. Read more about CERN’s early days: http://cern.ch/go/tT07F #tbt Image credit: CERN-AC-7101182 © CERN - for terms of use see h…	Photo			2014-12-04 08:33:01	1	5	1
	169005736520113_739262719494409	https://www.facebook.com/cern/posts/739262719494409	Don't miss today's beamline for schools #bl4s hangout at 17:00 CET live on CERN's YouTube channel. Got a question about the beamline for schools competition, add it now to the comments of this Facebook event: http://cern.ch/go/tN20Fa Check out last year's winners [video]: http://cern.ch/go/tN20Fb	Link			2014-12-04 06:39:28	1	2	1
	169005736520113_738758882878126	https://www.facebook.com/cern/posts/738758882878126:0	CERN inspires primary-school students to Play with Protons A new documentary charts the progress of the physics-education project "Playing with Protons", a collaboration between CERN and a Greek primary school http://home.web.cern.ch/students-educators/updates/2014/12/cern-inspires-primary-school-students-play-protons	Photo			2014-12-03 04:48:29	1	10	1
	169005736520113_738522426235105	https://www.facebook.com/cern/posts/738522426235105:0	That's right, a CERN dishwasher for circuit boards: http://cern.ch/go/tW07F Image credit Clara Nellist.	Photo			2014-12-02 14:21:09	9	16	3
	169005736520113_738513682902646	https://www.facebook.com/cern/posts/738513682902646	Watch the Compact Muon Solenoid (CMS) experiment open up [video]: https://www.youtube.com/watch?v=yMELoCnpgFI	Link			2014-12-02 13:57:34	2	3	3
	169005736520113_738402402913774	https://www.facebook.com/cern/posts/738402402913774	Don't miss Thursday's #bl4s hangout: http://cern.ch/go/tN19Fa Get inspired with this video from last year's winners: http://cern.ch/go/tN19Fb	Link			2014-12-02 08:28:35	1	4
	169005736520113_737992106288137	https://www.facebook.com/cern/posts/737992106288137:0	CERN's Director-General writes his first blog for The Huffington Post: "Europe Must Keep Science at the Heart of Policy Making" http://home.web.cern.ch/cern-people/updates/2014/12/cerns-dg-starts-blogging-huffington-post Image credit Maximilien Brice/CERN © 2013 CERN (License: CC-BY-SA-4.0)	Photo			2014-12-01 12:54:27	2	4	1
	169005736520113_737826506304697	https://www.facebook.com/cern/posts/737826506304697	The CERN AMA is now live and ready for your questions. Ask your questions directly in reddit via: http://www.reddit.com/r/IAmA/comments/2nxwkb/a_few_days_ago_cern_launched_an_open_data_portal/	Photo			2014-12-01 06:34:59		1	1
	169005736520113_737793052974709	https://www.facebook.com/cern/posts/737793052974709:0	Did you guess it? The image shows green water pipes at CERN’s SF1 cooling towers that cool equipment from the Super Proton Synchrotron and the ATLAS Experiment at CERN. CERN’s cooling and ventilation group has been working hard to consolidate equipment in time for the LHC restart in 2015. Find out what they’ve been doing during CERN’s long shutdown (LS1): http://cern.ch/go/tG07Fa Congratulations …	Photo			2014-12-01 05:34:43	3	2
	169005736520113_737751239645557	https://www.facebook.com/cern/posts/737751239645557:0	Don't miss today's CERN AMA on reddit: Open science, open data & more! Starting at 15:30 CET. Find out more: https://www.facebook.com/events/748370208567016/ #cernopendata	Photo			2014-12-01 03:37:15	6
	169005736520113_748370208567016	https://www.facebook.com/events/748370208567016/	CERN AMA on reddit: Open science, open data & more!	Status			2014-11-28 03:28:00		2	1
	169005736520113_736308549789826	https://www.facebook.com/cern/posts/736308549789826:0	Guess what this is? Image © CERN - for terms of use see http://cern.ch/copyright (Answer will be posted on Monday...)	Photo			2014-11-28 03:14:14	4	3	2
	169005736520113_736034863150528	https://www.facebook.com/cern/posts/736034863150528:0	#ThrowbackThursday High voltage power line pilot installation in 1965. Read more about powering CERN: http://cern.ch/go/tT06F #tbt #CERN60 Image credit 65-6-068 © CERN for terms of use see http://cern.ch/copyright	Photo			2014-11-27 10:02:06	1	1
	169005736520113_736027276484620	https://www.facebook.com/cern/posts/736027276484620:0	From icy neutrinos to hot heavy ions, CERN Courier December issue out now http://cern.ch/go/tN18Fa (digital copy: http://cern.ch/go/tN18Fb) Image © CERN - for terms of use see http://cerncourier.com/cws/copyright	Photo			2014-11-27 09:43:20	5	6
	169005736520113_735950613158953	https://www.facebook.com/cern/posts/735950613158953:0	Don’t miss next week's live hangout with the beamline for schools team on Thursday 4 December at 5pm CET: http://cern.ch/go/tN17Fa. Got a #bl4s question? Ask it now via the event page http://cern.ch/go/tN17Fa. See what last year's winners from high-schools in Greece and the Netherlands got up to when they conducted their experiments at the CERN beamline [video]: http://cern.ch/go/tN17Fb Image cre…	Photo			2014-11-27 06:45:58		2
	169005736520113_608709732592074	https://www.facebook.com/events/608709732592074/	Hangout with CERN: beamline for schools 2015 competition	Status			2014-11-27 06:16:43	1	4
	169005736520113_735130389907642	https://www.facebook.com/cern/posts/735130389907642:0	Beams come knocking on the LHC's door: http://cern.ch/go/tN16F Latest tests pave the way to #RestartLHC in 2015. Image shows transverse beam profile in the LHC injection lines © CERN - for terms of use see http://cern.ch/copyright	Photo			2014-11-25 13:26:39	1	4	1
	169005736520113_735112646576083	https://www.facebook.com/cern/posts/735112646576083:0	As CERN's 'longest' experiment, TOTEM detectors are spread across almost half a kilometre around the CMS interaction point, find out more: http://cern.ch/go/tW06F Image credit CERN-EX-0907211-01 Maximilien Brice/CERN © CERN - for terms of use see http://cern.ch/copyright	Photo			2014-11-25 12:34:28		4
	169005736520113_734453733308641	https://www.facebook.com/cern/posts/734453733308641:0	Did you guess it? The image, from April 1973, shows the “octopus” used to calibrate the pressure gauges of the Intersecting Storage Rings (ISR) accelerator, which ran from 1971 to 1984. More about the image: http://cern.ch/go/tG06Fa. This photo was a mystery image from CERN’s archive until we used crowd-sourcing to identify it, see more mystery images: http://cern.ch/go/tG06Fb. Congratulations to…	Photo			2014-11-24 06:11:06	2	3	2
	169005736520113_732976813456333	https://www.facebook.com/cern/posts/732976813456333:0	Guess what this is? Image © CERN - for terms of use see http://cern.ch/copyright (Answer will be posted on Monday...)	Photo			2014-11-21 03:00:13	2	9
	169005736520113_732664003487614	https://www.facebook.com/cern/posts/732664003487614	Don't miss tonight's #CERN60 webcast, starting in about 1 hour: "Past, present, future: LHC and future possibilities" by Guenther Dissertori, Lucie Linssen and Michelangelo Mangano. Find out more via: https://www.facebook.com/events/305844336283260/	Link			2014-11-20 09:27:49	2	6	2
	169005736520113_732649146822433	https://www.facebook.com/cern/posts/732649146822433:0	#ThrowbackThursday: The Ferranti Mercury, CERN's 1st "central" computer, see http://cern.ch/go/tT05Fa & video: http://cern.ch/go/tT05Fb #tbt #CERN60 Image CERN-CO-1269-1 © CERN - for terms of use see http://cern.ch/copyright	Photo			2014-11-20 08:45:19		6
	169005736520113_732619743492040	https://www.facebook.com/cern/posts/732619743492040:0	Now showing: CERN webcast of "Particles that fight cancer: the use of protons and carbon ions in cancer therapy" http://webcast.web.cern.ch/webcast/play.php?event=350487 More details here: https://www.facebook.com/events/304852259704328/ Image courtesy of Envision http://cern.ch/ENVISION/	Photo			2014-11-20 07:21:51	2	9	2
	169005736520113_732608656826482	https://www.facebook.com/cern/posts/732608656826482:0	CERN launches Open Data Portal to make public the data of LHC experiments http://cern.ch/go/tN15F #cernopendata Follow the LHC experiments on Facebook via: https://www.facebook.com/ALICE.EXPERIMENT https://www.facebook.com/ATLASexperiment https://www.facebook.com/CMSexperiment https://www.facebook.com/LHCbExperiment Image courtesy of CMS	Photo			2014-11-20 06:50:26	17	14	2
	169005736520113_731893190231362	https://www.facebook.com/cern/posts/731893190231362:0	LHCb observes two new baryon particles The particles, known as the Xi_b'- and Xi_b*-, were predicted to exist by the quark model but had never been seen before http://home.web.cern.ch/about/updates/2014/11/lhcb-observes-two-new-baryon-particles Image shows the LHCb underground area, with the LHC beampipe in the foreground. Image credit: Anna Pantelia © CERN - for terms of use see http://cern.ch/c…	Photo			2014-11-19 01:56:55	8	20
	169005736520113_305844336283260	https://www.facebook.com/events/305844336283260/	CERN60 webcast: "Past, present, future: LHC and future possibilities" by Guenther Dissertori, Lucie Linssen and Michelangelo Mangano	Status			2014-11-18 14:28:22		2
	169005736520113_304852259704328	https://www.facebook.com/events/304852259704328/	CERN webcast: "Particles that fight cancer: the use of protons and carbon ions in cancer therapy"	Status			2014-11-18 13:49:49		4
	169005736520113_731536413600373	https://www.facebook.com/cern/posts/731536413600373:0	A radio-frequency quadrupole for Linac4: http://cern.ch/go/tW05Fa Want to work with it? http://cern.ch/go/tW05Fb (via CERN Jobs) Image credit Maximilien Brice/CERN (CERN-AC-1005113-08) © CERN - for terms of use see http://cern.ch/copyright	Photo			2014-11-18 08:05:11	3	5
	169005736520113_731516180269063	https://www.facebook.com/cern/posts/731516180269063:0	Humanitarian technology: see the results of THE Port hackathon at CERN http://cern.ch/go/tN14F #CERN60 Image courtesy of THE Port.	Photo			2014-11-18 07:04:47		5
	169005736520113_731218156965532	https://www.facebook.com/cern/posts/731218156965532:0	Did you guess it? The image shows an electrostatic protocol treatment lens being tested in the ASACUSA experiment in 2012. ASACUSA (Atomic Spectroscopy And Collisions Using Slow Antiprotons) is one of the antimatter experiments at CERN and aims to precisely measure the hyperfine structure of antihydrogen. It has recently started running with a totally new setup, find out more: http://cern.ch/go/t…	Photo			2014-11-17 13:07:01	2	3	1
	169005736520113_731012123652802	https://www.facebook.com/cern/posts/731012123652802	via CMS	Photo			2014-11-17 06:36:41	1	5
	169005736520113_731004876986860	https://www.facebook.com/cern/posts/731004876986860	Spread the word: high-school students aged 16 or older can now register to enter CERN's Beamline for Schools competition for the chance to do a real experiment at CERN: http://cern.ch/go/tN13F #bl4s video: http://cern.ch/go/tN13Fb	Link			2014-11-17 06:14:02	1	13
	169005736520113_730933246994023	https://www.facebook.com/cern/posts/730933246994023	via US LHC (Large Hadron Collider) Interstellar Movie, meet the Large Hadron Collider [video]	Link			2014-11-17 02:33:44	4	4	3
	169005736520113_729515653802449	https://www.facebook.com/cern/posts/729515653802449:0	Guess what this is? Image © CERN - for terms of use see http://cern.ch/copyright (Answer will be posted on Monday...)	Photo			2014-11-14 02:30:13	3	6	1
	169005736520113_729197947167553	https://www.facebook.com/cern/posts/729197947167553:0	#ThrowbackThursday CERN control rooms: http://cern.ch/go/tT04F (Top images: PS control room in 1963 and 1974, bottom images: SPS control room in 1977 and LHC control room in 2011) #tbt #CERN60 Images CERN-CO-6301349, CERN-PHOTO-7402124-1, CERN-PHOTO-7701610-1, CERN-AC-1111289-08 credit Maximilien Brice/CERN © CERN for terms of use see http://cern.ch/copyright	Photo			2014-11-13 07:59:48		4	1
	169005736520113_728606697226678	https://www.facebook.com/cern/posts/728606697226678	How standard is the Higgs boson discovered in 2012? Without a doubt, it is a Higgs boson, but is it the Higgs boson of the Standard Model? Run 2 of the LHC will study this question and look for other Higgs bosons, says theorist John Ellis http://home.web.cern.ch/about/updates/2014/11/how-standard-higgs-boson-discovered-2012	Link			2014-11-12 00:54:51	4	6
	169005736520113_728314790589202	https://www.facebook.com/cern/posts/728314790589202	via CMS	Photo			2014-11-11 08:47:18	2	4	1
	169005736520113_728262990594382	https://www.facebook.com/cern/posts/728262990594382:0	The LHCb experiment’s RICH detector Hybrid Photon Detector (HPD) tubes. The LHCb Experiment at CERN studies beauty quarks: http://cern.ch/go/tW04F For more images from CERN, follow us on Instagram: http://instagram.com/cern #science #physics #particlephysics #CERN #LHC #Large #Hadron #Collider #LHCb #beauty #beautyquark #quark #quarks #matter #antimatter #detector #particles #particle Image credi…	Photo			2014-11-11 06:32:43		3
	169005736520113_727845477302800	https://www.facebook.com/cern/posts/727845477302800:0	CERN celebrates #WorldScienceDay and 60 years of science for peace #CERN60 http://cern.ch/go/NKV6 (pic: @UNGeneva)	Photo			2014-11-10 08:45:32		7	1
	169005736520113_727793410641340	https://www.facebook.com/cern/posts/727793410641340:0	Did you guess it? The image, taken in 2005, shows tests of some of the 80,000 lead-tungstate crystals needed for the CMS electromagnetic calorimeter. See how the software that tracked crystal production is now open source and could be used for monitoring Alzheimer’s Disease and more: http://cern.ch/go/tG04F. Congratulations to Sylvain Fournier, the first to get the correct answer to Friday’s post…	Photo			2014-11-10 06:34:08		4
	169005736520113_726217670798914	https://www.facebook.com/cern/posts/726217670798914	CERN Tweetup inspires artist to create pieces for #johnbellday exhibition: http://cern.ch/go/tN12F	Link			2014-11-07 06:24:48	1	3	1
	169005736520113_726109627476385	https://www.facebook.com/cern/posts/726109627476385:0	Guess what these are? Image © CERN - for terms of use see http://cern.ch/copyright (Answer will be posted on Monday...)	Photo			2014-11-07 02:54:57	2	5
	169005736520113_725683667518981	https://www.facebook.com/cern/posts/725683667518981	[English text below] À partir de ce soir jusqu'au 23 Novembre, le Colloque Wright pour la Science, en partenariat avec l'UNIGE, le CERN et les autres, offre un spectacle son et lumière dans le Parc des Bastions tous les soirs à 17h45, 19h00 et 20h30 (durée 15 minutes), entrée libre. Du 10 au 14 novembre à 18h30, la 16e Colloque Wright pour la Science se donner des conférences publiques à Uni Dufo…	Link	France, Switzerland		2014-11-06 08:38:04
	169005736520113_725666617520686	https://www.facebook.com/cern/posts/725666617520686:0	CERN is crowdsourcing to identify mystery archive images. Want to know what this is? See: http://cern.ch/go/tT03F Image credit: CERN-PHOTO-7003374 © CERN - for terms of use see http://cern.ch/copyright #science #physics #particlephysics #CERN #CERN60 #ThrowbackThursday #TBT #history #Geneva	Photo			2014-11-06 07:50:58	1	4
	169005736520113_725647897522558	https://www.facebook.com/cern/posts/725647897522558	Via Perimeter Institute - Outreach: #piLIVE Watch the webcast of Nima Arkani-Hamed's talk on "Quantum Mechanics and Spacetime in the 21st Century" tonight at 7pm EST / 1am CET. More info here: http://ow.ly/DUYIS	Link			2014-11-06 07:03:21	4	4	2
	169005736520113_724797474274267	https://www.facebook.com/cern/posts/724797474274267:0	[English text below] Le film « La Fièvre des Particules - Particle Fever » sortie en salles en Suisse Romande et en France a partir du 5 novembre (en anglais sous-titré en français). Le CERN et le distributeur Jupiter Films proposent des rencontres avec les protagonistes du documentaire après les projections, plus d'information sur http://cern.ch/go/tN11Fw. --- The film "Particle Fever" opens in …	Photo			2014-11-04 09:29:48		4
	169005736520113_724788577608490	https://www.facebook.com/cern/posts/724788577608490:0	The inner tracker barrel of the LHC’s Compact Muon Solenoid (CMS) detector, find out more: http://cern.ch/go/tW03F Image credit: Maximilien Brice/CERN © CERN - for terms of use see http://cern.ch/copyright. For more images from CERN, follow us on Instagram: http://instagram.com/cern #science #physics #particlephysics #CERN #LHC #Large #Hadron #Collider #CMS #Compact #Muon #Solenoid #inner #tracke…	Photo			2014-11-04 09:06:22	6	5	1
	169005736520113_724769487610399	https://www.facebook.com/cern/posts/724769487610399:0	Happy #johnbellday! CERN joins The Royal Irish Academy in celebrating 50 years of Bell’s theorem, which laid the foundations for quantum-information science: http://cern.ch/go/tN10F Image of theoretician John Bell at CERN in 1982. Image credit CERN-PHOTO-8206265-1 © CERN - for terms of use see http://cern.ch/copyright	Photo			2014-11-04 08:21:27	4	5
	169005736520113_724725514281463	http://www.facebook.com/media/set/?set=ms.c.eJw9yskJADAMA7CNSmPsONl%7E%3BsUKvp0AGDQlEBRPD186gW9%7E_zWYF%7E_9v7ycx3nAoPuEB4%7E-.bps.a.724725514281463.1073741829.169005736520113&type=1	On 4 Nov 2014, Dr Fabiola Gianotti has been selected by CERN Council to become next CERN Director General. http://cern.ch/go/tN09F Image credit Maximilien Brice/CERN © CERN - for terms of use see http://cern.ch/copyright	Photo			2014-11-04 06:28:54	1	15	1
	169005736520113_724716757615672	https://www.facebook.com/cern/posts/724716757615672	With the next Director-General announced, watch the press conference starting in a few minutes via http://cern.ch/webcast/ and send your questions via Twitter to @CERNpressoffice	Photo			2014-11-04 06:00:14	3	3
	169005736520113_724697187617629	https://www.facebook.com/cern/posts/724697187617629:0	CERN Council selects Italian physicist, Dr Fabiola Gianotti, as CERN’s next Director-General. Dr Gianotti’s mandate will begin on 1 January 2016 and run for a period of five years, read more: http://cern.ch/go/tN09F Image of Fabiola Gianotti in the cavern of the ATLAS Experiment at CERN. Image credit Claudia Marcelloni/CERN © CERN - for terms of use see http://cern.ch/copyright	Photo			2014-11-04 05:01:00	8	15	1
	169005736520113_724254014328613	http://www.facebook.com/media/set/?set=ms.c.eJxFzksSwEAEBNAbpWjG5%7E%3B4XS4Uhy1dN41AcJXEzTtXH20qZB%7E_5rFYQxjb1Mm2fPY119Etcsldvv3udx37Pp4%7E%3Bjyk3YNas9%7E%3B4La8gy8mtQ%7E-%7E-.bps.a.724254014328613.1073741828.169005736520113&type=1	Backstage of Swiss RTS TV show "la puce à l'oreille" filmed at CERN Control Centre with Bertrand Piccard as main guest. Image credit: Maximilien Brice/CERN © CERN - for terms of use see http://cern.ch/copyright.	Photo			2014-11-03 08:24:34
	169005736520113_724125417674806	https://www.facebook.com/cern/posts/724125417674806:0	Did you guess it? This image, taken in 1969, is one of the 120,000 CERN images from 1955-1985 currently being digitised. Its identity was a mystery until CERN asked for help http://cern.ch/go/tG03Fa. Now this and the other images have been identified thanks to crowdsourcing. The image shows a model of an ISR split field magnet, made up of two compensating magnets and installed at point 4 of the I…	Photo			2014-11-03 01:55:01		3	2
	169005736520113_722744664479548	https://www.facebook.com/cern/posts/722744664479548:0	What is lurking in the CERN tunnels? Find out in this video: http://cern.ch/go/tN08F #Halloween #SpookyScience Image credit CERN 66-7-119 © CERN - for terms of use see http://cern.ch/copyright	Photo			2014-10-31 07:38:25	2	3
	169005736520113_722665867820761	https://www.facebook.com/cern/posts/722665867820761:0	Guess what this is? Image © CERN - for terms of use see http://cern.ch/copyright (Answer will be posted on Monday...)	Photo			2014-10-31 03:58:37	2	4
	169005736520113_722284887858859	https://www.facebook.com/cern/posts/722284887858859:0	Find out how physicist & composer Domenico Vicinanza sonified LHC data to make #CERN60 music: http://cern.ch/go/tN07F	Photo			2014-10-30 07:10:31	3	5	1
	169005736520113_722225057864842	https://www.facebook.com/cern/posts/722225057864842:0	1970: Machine for weaving wires for use in multiwire proportional chambers. Georges Charpak won the 1992 Nobelprize.org in Physics for inventing these chambers in 1968: http://cern.ch/go/tT02F Image credit: CERN 70-03-303 © CERN - for terms of use see http://cern.ch/copyright #science #physics #particlephysics #CERN #CERN60 #ThrowbackThursday #TBT #multiwire #proportional #wire #chambers #chamber…	Photo			2014-10-30 04:56:29	4	2
	169005736520113_721786134575401	https://www.facebook.com/cern/posts/721786134575401:0	The TEDxCERN 2014 talks are now online! See: http://cern.ch/go/tN06F Image of the TEDxCERN 2014 speakers courtesy of https://www.facebook.com/tedxcern	Photo			2014-10-29 06:03:11	1	2	2
	169005736520113_721437357943612	https://www.facebook.com/cern/posts/721437357943612	After CERN, Google Street View have now mapped INFN - Istituto Nazionale di Fisica Nucleare. For more about CERN's Street View see: http://googlepolicyeurope.blogspot.be/2013/09/street-view-arrives-at-cern.html and https://www.facebook.com/cern/photos/pb.169005736520113.-2207520000.1414514086./590127921074557/?type=3&theater	Photo			2014-10-28 09:35:48	2	5	4
	169005736520113_721325594621455	https://www.facebook.com/cern/posts/721325594621455:0	A view of the ATLAS pixel detector as it is pushed into position inside the ATLAS Experiment at CERN, find out more: http://cern.ch/go/tW02F Image credit: Maximilien Brice/CERN © CERN - for terms of use see http://cern.ch/copyright. For more images from CERN, follow us on Instagram: http://instagram.com/cern #science #physics #particlephysics #CERN #LHC #Large #Hadron #Collider #ATLAS #pixel #det…	Photo			2014-10-28 04:06:47	1	4
	169005736520113_721318987955449	https://www.facebook.com/cern/posts/721318987955449	Arts@CERN announces 3 open calls today: Collide@CERN Prohelvetia, Accelerate@CERN Austria, and Accelerate@CERN Taiwan. For more information see CERN's latest press release, linked below, as well as Collide@CERN on Facebook and http://arts.web.cern.ch/	Link			2014-10-28 03:56:54		2	3
	169005736520113_721298524624162	https://www.facebook.com/cern/posts/721298524624162:0	From old times in CERN’s theory division to new life for a famous experiment, CERN Courier November issue out now http://cern.ch/go/tN05Fa (digital copy http://cern.ch/go/tN05Fb) Image © CERN - for terms of use see http://cerncourier.com/cws/copyright	Photo			2014-10-28 02:48:22	1	2
	169005736520113_720913601329321	https://www.facebook.com/cern/posts/720913601329321:0	Did you guess it? The image shows a pink glow illuminating the inside of a model of the LHC beam pipe, which is used to train engineers and technicians in CERN’s building 180. Find out more about the LHC (Large Hadron Collider): http://cern.ch/go/tG02Fa Congratulations to Chris Grimm, the first to get the correct answer to Friday’s post. Image credit: Guillaume Jeanneret/CERN © CERN - for similar…	Photo			2014-10-27 07:39:20	3	3	4
	169005736520113_719662944787720	https://www.facebook.com/cern/posts/719662944787720:0	Tim Berners-Lee's 1st CERN web server joins the Science Museum's new gallery "Information Age", opened today by Queen Elizabeth II, who took the occasion to send her first tweet. Read more about the birth of the world wide web at CERN: http://home.web.cern.ch/topics/birth-web Read more about today's gallery opening: http://blog.sciencemuseum.org.uk/insight/2014/10/24/her-majesty-the-queen-sends-h…	Photo			2014-10-24 13:29:58	3	5	2
	169005736520113_719432961477385	https://www.facebook.com/cern/posts/719432961477385:0	Guess what this is? Image © CERN - for terms of use see http://cern.ch/copyright (Answer will be posted on Monday...)	Photo			2014-10-24 03:09:34	2	5
	169005736520113_719397531480928	https://www.facebook.com/cern/posts/719397531480928	The Italian National Institute of Nuclear Physics (INFN - Istituto Nazionale di Fisica Nucleare), in collaboration with CERN, brings the LHC directly to Genoa’s central square, the Piazza de Ferrari during the Genoa Science Festival. This is one of the many events organised this year to celebrate CERN's 60th anniversary, find out more via http://cern60.web.cern.ch/	Photo			2014-10-24 00:38:27		3	1
	169005736520113_719143211506360	https://www.facebook.com/cern/posts/719143211506360	Pop Science are looking for poems inspired by science, enter their poetry competition: http://www.pop-science.eu/poetry/ by 30 October.	Photo			2014-10-23 08:52:36		2
	169005736520113_719027631517918	https://www.facebook.com/cern/posts/719027631517918:0	1969: The 1.2 m heavy-liquid bubble chamber gets a clean during the PS shutdown: http://cern.ch/go/bub1F Image credit: CERN-EX-6909176- © CERN - for terms of use see http://cern.ch/copyright #science #physics #particlephysics #CERN #CERN60 #ThrowbackThursday #TBT #PS #proton #synchrotron #accelerator #bubble #chamber #bubblechamber #history #Geneva	Photo			2014-10-23 03:36:27	1	2
	169005736520113_719011081519573	https://www.facebook.com/cern/posts/719011081519573	Five schools get a virtual visit to CERN & the South Pole thanks to CMS, ATLAS Experiment at CERN and IceCube Neutrino Observatory: http://cern.ch/go/ice1F Image courtesy of IceCube Neutrino Observatory	Photo			2014-10-23 02:37:18	3	5
	169005736520113_718245458262802	https://www.facebook.com/cern/posts/718245458262802	Explore how fundamental research is a driving force for innovation in this #CERN60 film: http://cern.ch/go/9L8Q [video]	Link			2014-10-21 08:55:40	3	4	1
	169005736520113_718225704931444	https://www.facebook.com/cern/posts/718225704931444:0	10 physics-themed #Halloween costume ideas, courtesy of Symmetry magazine: http://www.symmetrymagazine.org/article/october-2014/costumes-to-make-zombie-einstein-proud Image courtesy of Symmetry, artwork by Sandbox Studio, Chicago with Corinne Mucha.	Photo			2014-10-21 08:00:03	3	3	3
	169005736520113_718134074940607	https://www.facebook.com/cern/posts/718134074940607:0	The ALICE_Experiment is a heavy-ion detector on the Large Hadron Collider (LHC) ring designed to study quark-gluon plasma, a state of matter that may have existed in the first moments of the universe. Find out more: http://cern.ch/go/fPS7. This image shows the ALICE experiment’s inner tracker. Image credit: Maximilien Brice/CERN © CERN - for terms of use see http://cern.ch/copyright. For more ima…	Photo			2014-10-21 03:28:35	2	9
	169005736520113_717795124974502	https://www.facebook.com/cern/posts/717795124974502:0	And finally ... in today's #CERN60 United Nations event Secretary-General Ban Ki-moon gave his approval of the blue CERN visitor helmets! For more about today's event see: http://cern.ch/go/8rnz	Photo			2014-10-20 09:24:10	1	4
	169005736520113_717770041643677	https://www.facebook.com/cern/posts/717770041643677:0	Former United Nations Secretary-General Kofi Annan joins speakers at today's event “CERN: 60 years of science for peace & development”, watch live via http://webtv.un.org/ See: https://www.facebook.com/events/305130719692240/ For more details see: http://cern.ch/go/8rnz United Nations Economic and Social Council UNESCO #CERN60 #science4peace #SustDev	Photo			2014-10-20 08:18:24	3	4
	169005736520113_717766301644051	https://www.facebook.com/cern/posts/717766301644051:0	United Nations Secretary-General Ban Ki-moon introduces today's event “CERN: 60 years of science for peace & development”, watch live via http://webtv.un.org/ See: https://www.facebook.com/events/305130719692240/ For more details see: http://cern.ch/go/8rnz United Nations Economic and Social Council UNESCO #CERN60 #science4peace #SustDev	Photo			2014-10-20 08:07:22	2	4
	169005736520113_717732724980742	https://www.facebook.com/cern/posts/717732724980742	Starting in 20 minutes via http://webtv.un.org, and live from the United Nations headquarters in New York, watch “CERN: 60 years of science for peace & development”. Follow https://twitter.com/CERN during the talks for more information and highlights.	Photo			2014-10-20 06:41:58	4	2
	169005736520113_717713391649342	https://www.facebook.com/cern/posts/717713391649342:0	Did you guess it? The image, taken in 1970, shows equipment used for generating and testing ozone gas. This image is just one of the quarter of a million CERN archive images currently being digitised, find out more here: http://cern.ch/go/g7rf To showcase this digital archive, CERN is now on Instagram: http://instagram.com/cern and will be sharing “Throwback Thursday” #tbt images on Twitter, Face…	Photo			2014-10-20 05:50:50	1	3
	169005736520113_717679094986105	https://www.facebook.com/cern/posts/717679094986105:0	Don't miss today's CERN60 United Nations event at 16h CEST, webcast via http://webtv.un.org See: https://www.facebook.com/events/305130719692240/ For more details see: http://cern.ch/go/8rnz United Nations United Nations Economic and Social Council UNESCO #CERN60 #science4peace #SustDev	Photo			2014-10-20 04:22:16	2	13	2
	169005736520113_305130719692240	https://www.facebook.com/events/305130719692240/	CERN60 webcast: Celebrating CERN's 60th anniversary with the United Nations	Status			2014-10-20 00:40:09	4	4
	169005736520113_715837345170280	https://www.facebook.com/cern/posts/715837345170280:0	The Collider exhibition embarks on an international tour, starting today in Paris: http://cern.ch/go/chD8 #ParisLHC Image courtesy of Palais de la découverte	Photo			2014-10-17 06:47:01		3	2
	169005736520113_715762491844432	https://www.facebook.com/cern/posts/715762491844432:0	Guess what this is? Image © CERN - for terms of use see http://cern.ch/copyright (Answer will be posted on Monday...)	Photo			2014-10-17 03:16:19	1	2
	169005736520113_715222265231788	https://www.facebook.com/cern/posts/715222265231788:0	1966: On-site surveyor during the construction of the Intersecting Storage Rings (ISR): http://home.web.cern.ch/about/accelerators/intersecting-storage-rings. Image © CERN - for terms of use see http://cern.ch/copyright #science #physics #particlephysics #CERN #CERN60 #ThrowbackThursday #TBT #ISR #accelerator #history #Geneva	Photo			2014-10-16 07:31:30	2	1
	169005736520113_715168181903863	https://www.facebook.com/cern/posts/715168181903863	Today at 16:00 CEST, Verflixtes Higgs is talking about “Big Science“. Participants of the hangout will be physicist Hans Peter Beck (ATLAS Experiment at CERN) and the neuroscientist Richard Frackowiak from the steering group of the Human Brain Project (HBP). Join the discussion and ask questions to the scientists:	Link			2014-10-16 04:44:59		2

## Sheet: Lifetime Average time video...
Description	Post ID	Permalink	Post Message	Type	Countries	Languages	Posted
Lifetime: Average time video viewed broken down by ad id (Total Count)	169005736520113_742001449220536	https://www.facebook.com/cern/posts/742001449220536:0	Magnets in training: one of the eight LHC sectors has now reached target energy! http://cern.ch/go/tN23F CERN will #RestartLHC at higher energies in 2015. Image © CERN - for terms of use see http://cern.ch/copyright.	Photo			2014-12-09 12:12:01
	169005736520113_741883682565646	https://www.facebook.com/cern/posts/741883682565646:0	IdeaSquare is inaugurated today, creating a unique space designed to nurture innovation at CERN http://cern.ch/go/tN22F. Image credit Jean-Claude Gadmer/CERN © CERN - for terms of use see http://cern.ch/copyright.	Photo			2014-12-09 07:43:01
	169005736520113_741854122568602	https://www.facebook.com/cern/posts/741854122568602	From a High Luminosity LHC to SESAME magnets, the latest issue of #acceleratingnews is out now: http://cern.ch/go/97XF	Link			2014-12-09 06:32:00
	169005736520113_741845105902837	https://www.facebook.com/cern/posts/741845105902837:0	Experiments see "splash" events as beams knock on the LHC's door http://cern.ch/go/tW08F ahead of #RestartLHC in 2015. Image courtesy of ALICE_Experiment © CERN on behalf of the ALICE collaboration - for terms of use see http://cern.ch/copyright.	Photo			2014-12-09 05:58:15
	169005736520113_741315289289152	https://www.facebook.com/cern/posts/741315289289152:0	CERN inaugurates "Wandering the immeasurable" a steel sculpture donated to the laboratory that pays homage to great discoveries in physics through the ages: http://cern.ch/go/tN21F Image credit Guillaume Jeanneret/CERN © CERN - for terms of use see http://cern.ch/copyright	Photo			2014-12-08 06:43:48
	169005736520113_741291282624886	https://www.facebook.com/cern/posts/741291282624886:0	Did you guess it? The image shows one of more than a hundred ATLAS Experiment at CERN collaborators that helped clean and inspect the detector and its cavern in preparation for the #RestartLHC in 2015. What did they find? See: http://cern.ch/go/tG08F. Congratulations to Kjeld van Kuijck, the first to get the correct answer to Friday’s post. Image credit Claudia Marcelloni De Oliveira/CERN © CERN …	Photo			2014-12-08 05:43:04
	169005736520113_739728516114496	https://www.facebook.com/cern/posts/739728516114496:0	Guess what is happening? Image © CERN - for terms of use see http://cern.ch/copyright (Answer will be posted on Monday...)	Photo			2014-12-05 02:40:50
	169005736520113_739302646157083	https://www.facebook.com/cern/posts/739302646157083:0	#ThrowbackThursday Project leader of Intersecting Storage Rings (ISR), Kjell Johnsen, left, shows Willi Jentschke, centre, director-general of CERN from 1971 to 1975, and accelerator physicist Hildred Blewett some of the emerging results at the start-up of the ISR in 1971. Read more about CERN’s early days: http://cern.ch/go/tT07F #tbt Image credit: CERN-AC-7101182 © CERN - for terms of use see h…	Photo			2014-12-04 08:33:01
	169005736520113_739262719494409	https://www.facebook.com/cern/posts/739262719494409	Don't miss today's beamline for schools #bl4s hangout at 17:00 CET live on CERN's YouTube channel. Got a question about the beamline for schools competition, add it now to the comments of this Facebook event: http://cern.ch/go/tN20Fa Check out last year's winners [video]: http://cern.ch/go/tN20Fb	Link			2014-12-04 06:39:28
	169005736520113_738758882878126	https://www.facebook.com/cern/posts/738758882878126:0	CERN inspires primary-school students to Play with Protons A new documentary charts the progress of the physics-education project "Playing with Protons", a collaboration between CERN and a Greek primary school http://home.web.cern.ch/students-educators/updates/2014/12/cern-inspires-primary-school-students-play-protons	Photo			2014-12-03 04:48:29
	169005736520113_738522426235105	https://www.facebook.com/cern/posts/738522426235105:0	That's right, a CERN dishwasher for circuit boards: http://cern.ch/go/tW07F Image credit Clara Nellist.	Photo			2014-12-02 14:21:09
	169005736520113_738513682902646	https://www.facebook.com/cern/posts/738513682902646	Watch the Compact Muon Solenoid (CMS) experiment open up [video]: https://www.youtube.com/watch?v=yMELoCnpgFI	Link			2014-12-02 13:57:34
	169005736520113_738402402913774	https://www.facebook.com/cern/posts/738402402913774	Don't miss Thursday's #bl4s hangout: http://cern.ch/go/tN19Fa Get inspired with this video from last year's winners: http://cern.ch/go/tN19Fb	Link			2014-12-02 08:28:35
	169005736520113_737992106288137	https://www.facebook.com/cern/posts/737992106288137:0	CERN's Director-General writes his first blog for The Huffington Post: "Europe Must Keep Science at the Heart of Policy Making" http://home.web.cern.ch/cern-people/updates/2014/12/cerns-dg-starts-blogging-huffington-post Image credit Maximilien Brice/CERN © 2013 CERN (License: CC-BY-SA-4.0)	Photo			2014-12-01 12:54:27
	169005736520113_737826506304697	https://www.facebook.com/cern/posts/737826506304697	The CERN AMA is now live and ready for your questions. Ask your questions directly in reddit via: http://www.reddit.com/r/IAmA/comments/2nxwkb/a_few_days_ago_cern_launched_an_open_data_portal/	Photo			2014-12-01 06:34:59
	169005736520113_737793052974709	https://www.facebook.com/cern/posts/737793052974709:0	Did you guess it? The image shows green water pipes at CERN’s SF1 cooling towers that cool equipment from the Super Proton Synchrotron and the ATLAS Experiment at CERN. CERN’s cooling and ventilation group has been working hard to consolidate equipment in time for the LHC restart in 2015. Find out what they’ve been doing during CERN’s long shutdown (LS1): http://cern.ch/go/tG07Fa Congratulations …	Photo			2014-12-01 05:34:43
	169005736520113_737751239645557	https://www.facebook.com/cern/posts/737751239645557:0	Don't miss today's CERN AMA on reddit: Open science, open data & more! Starting at 15:30 CET. Find out more: https://www.facebook.com/events/748370208567016/ #cernopendata	Photo			2014-12-01 03:37:15
	169005736520113_748370208567016	https://www.facebook.com/events/748370208567016/	CERN AMA on reddit: Open science, open data & more!	Status			2014-11-28 03:28:00
	169005736520113_736308549789826	https://www.facebook.com/cern/posts/736308549789826:0	Guess what this is? Image © CERN - for terms of use see http://cern.ch/copyright (Answer will be posted on Monday...)	Photo			2014-11-28 03:14:14
	169005736520113_736034863150528	https://www.facebook.com/cern/posts/736034863150528:0	#ThrowbackThursday High voltage power line pilot installation in 1965. Read more about powering CERN: http://cern.ch/go/tT06F #tbt #CERN60 Image credit 65-6-068 © CERN for terms of use see http://cern.ch/copyright	Photo			2014-11-27 10:02:06
	169005736520113_736027276484620	https://www.facebook.com/cern/posts/736027276484620:0	From icy neutrinos to hot heavy ions, CERN Courier December issue out now http://cern.ch/go/tN18Fa (digital copy: http://cern.ch/go/tN18Fb) Image © CERN - for terms of use see http://cerncourier.com/cws/copyright	Photo			2014-11-27 09:43:20
	169005736520113_735950613158953	https://www.facebook.com/cern/posts/735950613158953:0	Don’t miss next week's live hangout with the beamline for schools team on Thursday 4 December at 5pm CET: http://cern.ch/go/tN17Fa. Got a #bl4s question? Ask it now via the event page http://cern.ch/go/tN17Fa. See what last year's winners from high-schools in Greece and the Netherlands got up to when they conducted their experiments at the CERN beamline [video]: http://cern.ch/go/tN17Fb Image cre…	Photo			2014-11-27 06:45:58
	169005736520113_608709732592074	https://www.facebook.com/events/608709732592074/	Hangout with CERN: beamline for schools 2015 competition	Status			2014-11-27 06:16:43
	169005736520113_735130389907642	https://www.facebook.com/cern/posts/735130389907642:0	Beams come knocking on the LHC's door: http://cern.ch/go/tN16F Latest tests pave the way to #RestartLHC in 2015. Image shows transverse beam profile in the LHC injection lines © CERN - for terms of use see http://cern.ch/copyright	Photo			2014-11-25 13:26:39
	169005736520113_735112646576083	https://www.facebook.com/cern/posts/735112646576083:0	As CERN's 'longest' experiment, TOTEM detectors are spread across almost half a kilometre around the CMS interaction point, find out more: http://cern.ch/go/tW06F Image credit CERN-EX-0907211-01 Maximilien Brice/CERN © CERN - for terms of use see http://cern.ch/copyright	Photo			2014-11-25 12:34:28
	169005736520113_734453733308641	https://www.facebook.com/cern/posts/734453733308641:0	Did you guess it? The image, from April 1973, shows the “octopus” used to calibrate the pressure gauges of the Intersecting Storage Rings (ISR) accelerator, which ran from 1971 to 1984. More about the image: http://cern.ch/go/tG06Fa. This photo was a mystery image from CERN’s archive until we used crowd-sourcing to identify it, see more mystery images: http://cern.ch/go/tG06Fb. Congratulations to…	Photo			2014-11-24 06:11:06
	169005736520113_732976813456333	https://www.facebook.com/cern/posts/732976813456333:0	Guess what this is? Image © CERN - for terms of use see http://cern.ch/copyright (Answer will be posted on Monday...)	Photo			2014-11-21 03:00:13
	169005736520113_732664003487614	https://www.facebook.com/cern/posts/732664003487614	Don't miss tonight's #CERN60 webcast, starting in about 1 hour: "Past, present, future: LHC and future possibilities" by Guenther Dissertori, Lucie Linssen and Michelangelo Mangano. Find out more via: https://www.facebook.com/events/305844336283260/	Link			2014-11-20 09:27:49
	169005736520113_732649146822433	https://www.facebook.com/cern/posts/732649146822433:0	#ThrowbackThursday: The Ferranti Mercury, CERN's 1st "central" computer, see http://cern.ch/go/tT05Fa & video: http://cern.ch/go/tT05Fb #tbt #CERN60 Image CERN-CO-1269-1 © CERN - for terms of use see http://cern.ch/copyright	Photo			2014-11-20 08:45:19
	169005736520113_732619743492040	https://www.facebook.com/cern/posts/732619743492040:0	Now showing: CERN webcast of "Particles that fight cancer: the use of protons and carbon ions in cancer therapy" http://webcast.web.cern.ch/webcast/play.php?event=350487 More details here: https://www.facebook.com/events/304852259704328/ Image courtesy of Envision http://cern.ch/ENVISION/	Photo			2014-11-20 07:21:51
	169005736520113_732608656826482	https://www.facebook.com/cern/posts/732608656826482:0	CERN launches Open Data Portal to make public the data of LHC experiments http://cern.ch/go/tN15F #cernopendata Follow the LHC experiments on Facebook via: https://www.facebook.com/ALICE.EXPERIMENT https://www.facebook.com/ATLASexperiment https://www.facebook.com/CMSexperiment https://www.facebook.com/LHCbExperiment Image courtesy of CMS	Photo			2014-11-20 06:50:26
	169005736520113_731893190231362	https://www.facebook.com/cern/posts/731893190231362:0	LHCb observes two new baryon particles The particles, known as the Xi_b'- and Xi_b*-, were predicted to exist by the quark model but had never been seen before http://home.web.cern.ch/about/updates/2014/11/lhcb-observes-two-new-baryon-particles Image shows the LHCb underground area, with the LHC beampipe in the foreground. Image credit: Anna Pantelia © CERN - for terms of use see http://cern.ch/c…	Photo			2014-11-19 01:56:55
	169005736520113_305844336283260	https://www.facebook.com/events/305844336283260/	CERN60 webcast: "Past, present, future: LHC and future possibilities" by Guenther Dissertori, Lucie Linssen and Michelangelo Mangano	Status			2014-11-18 14:28:22
	169005736520113_304852259704328	https://www.facebook.com/events/304852259704328/	CERN webcast: "Particles that fight cancer: the use of protons and carbon ions in cancer therapy"	Status			2014-11-18 13:49:49
	169005736520113_731536413600373	https://www.facebook.com/cern/posts/731536413600373:0	A radio-frequency quadrupole for Linac4: http://cern.ch/go/tW05Fa Want to work with it? http://cern.ch/go/tW05Fb (via CERN Jobs) Image credit Maximilien Brice/CERN (CERN-AC-1005113-08) © CERN - for terms of use see http://cern.ch/copyright	Photo			2014-11-18 08:05:11
	169005736520113_731516180269063	https://www.facebook.com/cern/posts/731516180269063:0	Humanitarian technology: see the results of THE Port hackathon at CERN http://cern.ch/go/tN14F #CERN60 Image courtesy of THE Port.	Photo			2014-11-18 07:04:47
	169005736520113_731218156965532	https://www.facebook.com/cern/posts/731218156965532:0	Did you guess it? The image shows an electrostatic protocol treatment lens being tested in the ASACUSA experiment in 2012. ASACUSA (Atomic Spectroscopy And Collisions Using Slow Antiprotons) is one of the antimatter experiments at CERN and aims to precisely measure the hyperfine structure of antihydrogen. It has recently started running with a totally new setup, find out more: http://cern.ch/go/t…	Photo			2014-11-17 13:07:01
	169005736520113_731012123652802	https://www.facebook.com/cern/posts/731012123652802	via CMS	Photo			2014-11-17 06:36:41
	169005736520113_731004876986860	https://www.facebook.com/cern/posts/731004876986860	Spread the word: high-school students aged 16 or older can now register to enter CERN's Beamline for Schools competition for the chance to do a real experiment at CERN: http://cern.ch/go/tN13F #bl4s video: http://cern.ch/go/tN13Fb	Link			2014-11-17 06:14:02
	169005736520113_730933246994023	https://www.facebook.com/cern/posts/730933246994023	via US LHC (Large Hadron Collider) Interstellar Movie, meet the Large Hadron Collider [video]	Link			2014-11-17 02:33:44
	169005736520113_729515653802449	https://www.facebook.com/cern/posts/729515653802449:0	Guess what this is? Image © CERN - for terms of use see http://cern.ch/copyright (Answer will be posted on Monday...)	Photo			2014-11-14 02:30:13
	169005736520113_729197947167553	https://www.facebook.com/cern/posts/729197947167553:0	#ThrowbackThursday CERN control rooms: http://cern.ch/go/tT04F (Top images: PS control room in 1963 and 1974, bottom images: SPS control room in 1977 and LHC control room in 2011) #tbt #CERN60 Images CERN-CO-6301349, CERN-PHOTO-7402124-1, CERN-PHOTO-7701610-1, CERN-AC-1111289-08 credit Maximilien Brice/CERN © CERN for terms of use see http://cern.ch/copyright	Photo			2014-11-13 07:59:48
	169005736520113_728606697226678	https://www.facebook.com/cern/posts/728606697226678	How standard is the Higgs boson discovered in 2012? Without a doubt, it is a Higgs boson, but is it the Higgs boson of the Standard Model? Run 2 of the LHC will study this question and look for other Higgs bosons, says theorist John Ellis http://home.web.cern.ch/about/updates/2014/11/how-standard-higgs-boson-discovered-2012	Link			2014-11-12 00:54:51
	169005736520113_728314790589202	https://www.facebook.com/cern/posts/728314790589202	via CMS	Photo			2014-11-11 08:47:18
	169005736520113_728262990594382	https://www.facebook.com/cern/posts/728262990594382:0	The LHCb experiment’s RICH detector Hybrid Photon Detector (HPD) tubes. The LHCb Experiment at CERN studies beauty quarks: http://cern.ch/go/tW04F For more images from CERN, follow us on Instagram: http://instagram.com/cern #science #physics #particlephysics #CERN #LHC #Large #Hadron #Collider #LHCb #beauty #beautyquark #quark #quarks #matter #antimatter #detector #particles #particle Image credi…	Photo			2014-11-11 06:32:43
	169005736520113_727845477302800	https://www.facebook.com/cern/posts/727845477302800:0	CERN celebrates #WorldScienceDay and 60 years of science for peace #CERN60 http://cern.ch/go/NKV6 (pic: @UNGeneva)	Photo			2014-11-10 08:45:32
	169005736520113_727793410641340	https://www.facebook.com/cern/posts/727793410641340:0	Did you guess it? The image, taken in 2005, shows tests of some of the 80,000 lead-tungstate crystals needed for the CMS electromagnetic calorimeter. See how the software that tracked crystal production is now open source and could be used for monitoring Alzheimer’s Disease and more: http://cern.ch/go/tG04F. Congratulations to Sylvain Fournier, the first to get the correct answer to Friday’s post…	Photo			2014-11-10 06:34:08
	169005736520113_726217670798914	https://www.facebook.com/cern/posts/726217670798914	CERN Tweetup inspires artist to create pieces for #johnbellday exhibition: http://cern.ch/go/tN12F	Link			2014-11-07 06:24:48
	169005736520113_726109627476385	https://www.facebook.com/cern/posts/726109627476385:0	Guess what these are? Image © CERN - for terms of use see http://cern.ch/copyright (Answer will be posted on Monday...)	Photo			2014-11-07 02:54:57
	169005736520113_725683667518981	https://www.facebook.com/cern/posts/725683667518981	[English text below] À partir de ce soir jusqu'au 23 Novembre, le Colloque Wright pour la Science, en partenariat avec l'UNIGE, le CERN et les autres, offre un spectacle son et lumière dans le Parc des Bastions tous les soirs à 17h45, 19h00 et 20h30 (durée 15 minutes), entrée libre. Du 10 au 14 novembre à 18h30, la 16e Colloque Wright pour la Science se donner des conférences publiques à Uni Dufo…	Link	France, Switzerland		2014-11-06 08:38:04
	169005736520113_725666617520686	https://www.facebook.com/cern/posts/725666617520686:0	CERN is crowdsourcing to identify mystery archive images. Want to know what this is? See: http://cern.ch/go/tT03F Image credit: CERN-PHOTO-7003374 © CERN - for terms of use see http://cern.ch/copyright #science #physics #particlephysics #CERN #CERN60 #ThrowbackThursday #TBT #history #Geneva	Photo			2014-11-06 07:50:58
	169005736520113_725647897522558	https://www.facebook.com/cern/posts/725647897522558	Via Perimeter Institute - Outreach: #piLIVE Watch the webcast of Nima Arkani-Hamed's talk on "Quantum Mechanics and Spacetime in the 21st Century" tonight at 7pm EST / 1am CET. More info here: http://ow.ly/DUYIS	Link			2014-11-06 07:03:21
	169005736520113_724797474274267	https://www.facebook.com/cern/posts/724797474274267:0	[English text below] Le film « La Fièvre des Particules - Particle Fever » sortie en salles en Suisse Romande et en France a partir du 5 novembre (en anglais sous-titré en français). Le CERN et le distributeur Jupiter Films proposent des rencontres avec les protagonistes du documentaire après les projections, plus d'information sur http://cern.ch/go/tN11Fw. --- The film "Particle Fever" opens in …	Photo			2014-11-04 09:29:48
	169005736520113_724788577608490	https://www.facebook.com/cern/posts/724788577608490:0	The inner tracker barrel of the LHC’s Compact Muon Solenoid (CMS) detector, find out more: http://cern.ch/go/tW03F Image credit: Maximilien Brice/CERN © CERN - for terms of use see http://cern.ch/copyright. For more images from CERN, follow us on Instagram: http://instagram.com/cern #science #physics #particlephysics #CERN #LHC #Large #Hadron #Collider #CMS #Compact #Muon #Solenoid #inner #tracke…	Photo			2014-11-04 09:06:22
	169005736520113_724769487610399	https://www.facebook.com/cern/posts/724769487610399:0	Happy #johnbellday! CERN joins The Royal Irish Academy in celebrating 50 years of Bell’s theorem, which laid the foundations for quantum-information science: http://cern.ch/go/tN10F Image of theoretician John Bell at CERN in 1982. Image credit CERN-PHOTO-8206265-1 © CERN - for terms of use see http://cern.ch/copyright	Photo			2014-11-04 08:21:27
	169005736520113_724725514281463	http://www.facebook.com/media/set/?set=ms.c.eJw9yskJADAMA7CNSmPsONl%7E%3BsUKvp0AGDQlEBRPD186gW9%7E_zWYF%7E_9v7ycx3nAoPuEB4%7E-.bps.a.724725514281463.1073741829.169005736520113&type=1	On 4 Nov 2014, Dr Fabiola Gianotti has been selected by CERN Council to become next CERN Director General. http://cern.ch/go/tN09F Image credit Maximilien Brice/CERN © CERN - for terms of use see http://cern.ch/copyright	Photo			2014-11-04 06:28:54
	169005736520113_724716757615672	https://www.facebook.com/cern/posts/724716757615672	With the next Director-General announced, watch the press conference starting in a few minutes via http://cern.ch/webcast/ and send your questions via Twitter to @CERNpressoffice	Photo			2014-11-04 06:00:14
	169005736520113_724697187617629	https://www.facebook.com/cern/posts/724697187617629:0	CERN Council selects Italian physicist, Dr Fabiola Gianotti, as CERN’s next Director-General. Dr Gianotti’s mandate will begin on 1 January 2016 and run for a period of five years, read more: http://cern.ch/go/tN09F Image of Fabiola Gianotti in the cavern of the ATLAS Experiment at CERN. Image credit Claudia Marcelloni/CERN © CERN - for terms of use see http://cern.ch/copyright	Photo			2014-11-04 05:01:00
	169005736520113_724254014328613	http://www.facebook.com/media/set/?set=ms.c.eJxFzksSwEAEBNAbpWjG5%7E%3B4XS4Uhy1dN41AcJXEzTtXH20qZB%7E_5rFYQxjb1Mm2fPY119Etcsldvv3udx37Pp4%7E%3Bjyk3YNas9%7E%3B4La8gy8mtQ%7E-%7E-.bps.a.724254014328613.1073741828.169005736520113&type=1	Backstage of Swiss RTS TV show "la puce à l'oreille" filmed at CERN Control Centre with Bertrand Piccard as main guest. Image credit: Maximilien Brice/CERN © CERN - for terms of use see http://cern.ch/copyright.	Photo			2014-11-03 08:24:34
	169005736520113_724125417674806	https://www.facebook.com/cern/posts/724125417674806:0	Did you guess it? This image, taken in 1969, is one of the 120,000 CERN images from 1955-1985 currently being digitised. Its identity was a mystery until CERN asked for help http://cern.ch/go/tG03Fa. Now this and the other images have been identified thanks to crowdsourcing. The image shows a model of an ISR split field magnet, made up of two compensating magnets and installed at point 4 of the I…	Photo			2014-11-03 01:55:01
	169005736520113_722744664479548	https://www.facebook.com/cern/posts/722744664479548:0	What is lurking in the CERN tunnels? Find out in this video: http://cern.ch/go/tN08F #Halloween #SpookyScience Image credit CERN 66-7-119 © CERN - for terms of use see http://cern.ch/copyright	Photo			2014-10-31 07:38:25
	169005736520113_722665867820761	https://www.facebook.com/cern/posts/722665867820761:0	Guess what this is? Image © CERN - for terms of use see http://cern.ch/copyright (Answer will be posted on Monday...)	Photo			2014-10-31 03:58:37
	169005736520113_722284887858859	https://www.facebook.com/cern/posts/722284887858859:0	Find out how physicist & composer Domenico Vicinanza sonified LHC data to make #CERN60 music: http://cern.ch/go/tN07F	Photo			2014-10-30 07:10:31
	169005736520113_722225057864842	https://www.facebook.com/cern/posts/722225057864842:0	1970: Machine for weaving wires for use in multiwire proportional chambers. Georges Charpak won the 1992 Nobelprize.org in Physics for inventing these chambers in 1968: http://cern.ch/go/tT02F Image credit: CERN 70-03-303 © CERN - for terms of use see http://cern.ch/copyright #science #physics #particlephysics #CERN #CERN60 #ThrowbackThursday #TBT #multiwire #proportional #wire #chambers #chamber…	Photo			2014-10-30 04:56:29
	169005736520113_721786134575401	https://www.facebook.com/cern/posts/721786134575401:0	The TEDxCERN 2014 talks are now online! See: http://cern.ch/go/tN06F Image of the TEDxCERN 2014 speakers courtesy of https://www.facebook.com/tedxcern	Photo			2014-10-29 06:03:11
	169005736520113_721437357943612	https://www.facebook.com/cern/posts/721437357943612	After CERN, Google Street View have now mapped INFN - Istituto Nazionale di Fisica Nucleare. For more about CERN's Street View see: http://googlepolicyeurope.blogspot.be/2013/09/street-view-arrives-at-cern.html and https://www.facebook.com/cern/photos/pb.169005736520113.-2207520000.1414514086./590127921074557/?type=3&theater	Photo			2014-10-28 09:35:48
	169005736520113_721325594621455	https://www.facebook.com/cern/posts/721325594621455:0	A view of the ATLAS pixel detector as it is pushed into position inside the ATLAS Experiment at CERN, find out more: http://cern.ch/go/tW02F Image credit: Maximilien Brice/CERN © CERN - for terms of use see http://cern.ch/copyright. For more images from CERN, follow us on Instagram: http://instagram.com/cern #science #physics #particlephysics #CERN #LHC #Large #Hadron #Collider #ATLAS #pixel #det…	Photo			2014-10-28 04:06:47
	169005736520113_721318987955449	https://www.facebook.com/cern/posts/721318987955449	Arts@CERN announces 3 open calls today: Collide@CERN Prohelvetia, Accelerate@CERN Austria, and Accelerate@CERN Taiwan. For more information see CERN's latest press release, linked below, as well as Collide@CERN on Facebook and http://arts.web.cern.ch/	Link			2014-10-28 03:56:54
	169005736520113_721298524624162	https://www.facebook.com/cern/posts/721298524624162:0	From old times in CERN’s theory division to new life for a famous experiment, CERN Courier November issue out now http://cern.ch/go/tN05Fa (digital copy http://cern.ch/go/tN05Fb) Image © CERN - for terms of use see http://cerncourier.com/cws/copyright	Photo			2014-10-28 02:48:22
	169005736520113_720913601329321	https://www.facebook.com/cern/posts/720913601329321:0	Did you guess it? The image shows a pink glow illuminating the inside of a model of the LHC beam pipe, which is used to train engineers and technicians in CERN’s building 180. Find out more about the LHC (Large Hadron Collider): http://cern.ch/go/tG02Fa Congratulations to Chris Grimm, the first to get the correct answer to Friday’s post. Image credit: Guillaume Jeanneret/CERN © CERN - for similar…	Photo			2014-10-27 07:39:20
	169005736520113_719662944787720	https://www.facebook.com/cern/posts/719662944787720:0	Tim Berners-Lee's 1st CERN web server joins the Science Museum's new gallery "Information Age", opened today by Queen Elizabeth II, who took the occasion to send her first tweet. Read more about the birth of the world wide web at CERN: http://home.web.cern.ch/topics/birth-web Read more about today's gallery opening: http://blog.sciencemuseum.org.uk/insight/2014/10/24/her-majesty-the-queen-sends-h…	Photo			2014-10-24 13:29:58
	169005736520113_719432961477385	https://www.facebook.com/cern/posts/719432961477385:0	Guess what this is? Image © CERN - for terms of use see http://cern.ch/copyright (Answer will be posted on Monday...)	Photo			2014-10-24 03:09:34
	169005736520113_719397531480928	https://www.facebook.com/cern/posts/719397531480928	The Italian National Institute of Nuclear Physics (INFN - Istituto Nazionale di Fisica Nucleare), in collaboration with CERN, brings the LHC directly to Genoa’s central square, the Piazza de Ferrari during the Genoa Science Festival. This is one of the many events organised this year to celebrate CERN's 60th anniversary, find out more via http://cern60.web.cern.ch/	Photo			2014-10-24 00:38:27
	169005736520113_719143211506360	https://www.facebook.com/cern/posts/719143211506360	Pop Science are looking for poems inspired by science, enter their poetry competition: http://www.pop-science.eu/poetry/ by 30 October.	Photo			2014-10-23 08:52:36
	169005736520113_719027631517918	https://www.facebook.com/cern/posts/719027631517918:0	1969: The 1.2 m heavy-liquid bubble chamber gets a clean during the PS shutdown: http://cern.ch/go/bub1F Image credit: CERN-EX-6909176- © CERN - for terms of use see http://cern.ch/copyright #science #physics #particlephysics #CERN #CERN60 #ThrowbackThursday #TBT #PS #proton #synchrotron #accelerator #bubble #chamber #bubblechamber #history #Geneva	Photo			2014-10-23 03:36:27
	169005736520113_719011081519573	https://www.facebook.com/cern/posts/719011081519573	Five schools get a virtual visit to CERN & the South Pole thanks to CMS, ATLAS Experiment at CERN and IceCube Neutrino Observatory: http://cern.ch/go/ice1F Image courtesy of IceCube Neutrino Observatory	Photo			2014-10-23 02:37:18
	169005736520113_718245458262802	https://www.facebook.com/cern/posts/718245458262802	Explore how fundamental research is a driving force for innovation in this #CERN60 film: http://cern.ch/go/9L8Q [video]	Link			2014-10-21 08:55:40
	169005736520113_718225704931444	https://www.facebook.com/cern/posts/718225704931444:0	10 physics-themed #Halloween costume ideas, courtesy of Symmetry magazine: http://www.symmetrymagazine.org/article/october-2014/costumes-to-make-zombie-einstein-proud Image courtesy of Symmetry, artwork by Sandbox Studio, Chicago with Corinne Mucha.	Photo			2014-10-21 08:00:03
	169005736520113_718134074940607	https://www.facebook.com/cern/posts/718134074940607:0	The ALICE_Experiment is a heavy-ion detector on the Large Hadron Collider (LHC) ring designed to study quark-gluon plasma, a state of matter that may have existed in the first moments of the universe. Find out more: http://cern.ch/go/fPS7. This image shows the ALICE experiment’s inner tracker. Image credit: Maximilien Brice/CERN © CERN - for terms of use see http://cern.ch/copyright. For more ima…	Photo			2014-10-21 03:28:35
	169005736520113_717795124974502	https://www.facebook.com/cern/posts/717795124974502:0	And finally ... in today's #CERN60 United Nations event Secretary-General Ban Ki-moon gave his approval of the blue CERN visitor helmets! For more about today's event see: http://cern.ch/go/8rnz	Photo			2014-10-20 09:24:10
	169005736520113_717770041643677	https://www.facebook.com/cern/posts/717770041643677:0	Former United Nations Secretary-General Kofi Annan joins speakers at today's event “CERN: 60 years of science for peace & development”, watch live via http://webtv.un.org/ See: https://www.facebook.com/events/305130719692240/ For more details see: http://cern.ch/go/8rnz United Nations Economic and Social Council UNESCO #CERN60 #science4peace #SustDev	Photo			2014-10-20 08:18:24
	169005736520113_717766301644051	https://www.facebook.com/cern/posts/717766301644051:0	United Nations Secretary-General Ban Ki-moon introduces today's event “CERN: 60 years of science for peace & development”, watch live via http://webtv.un.org/ See: https://www.facebook.com/events/305130719692240/ For more details see: http://cern.ch/go/8rnz United Nations Economic and Social Council UNESCO #CERN60 #science4peace #SustDev	Photo			2014-10-20 08:07:22
	169005736520113_717732724980742	https://www.facebook.com/cern/posts/717732724980742	Starting in 20 minutes via http://webtv.un.org, and live from the United Nations headquarters in New York, watch “CERN: 60 years of science for peace & development”. Follow https://twitter.com/CERN during the talks for more information and highlights.	Photo			2014-10-20 06:41:58
	169005736520113_717713391649342	https://www.facebook.com/cern/posts/717713391649342:0	Did you guess it? The image, taken in 1970, shows equipment used for generating and testing ozone gas. This image is just one of the quarter of a million CERN archive images currently being digitised, find out more here: http://cern.ch/go/g7rf To showcase this digital archive, CERN is now on Instagram: http://instagram.com/cern and will be sharing “Throwback Thursday” #tbt images on Twitter, Face…	Photo			2014-10-20 05:50:50
	169005736520113_717679094986105	https://www.facebook.com/cern/posts/717679094986105:0	Don't miss today's CERN60 United Nations event at 16h CEST, webcast via http://webtv.un.org See: https://www.facebook.com/events/305130719692240/ For more details see: http://cern.ch/go/8rnz United Nations United Nations Economic and Social Council UNESCO #CERN60 #science4peace #SustDev	Photo			2014-10-20 04:22:16
	169005736520113_305130719692240	https://www.facebook.com/events/305130719692240/	CERN60 webcast: Celebrating CERN's 60th anniversary with the United Nations	Status			2014-10-20 00:40:09
	169005736520113_715837345170280	https://www.facebook.com/cern/posts/715837345170280:0	The Collider exhibition embarks on an international tour, starting today in Paris: http://cern.ch/go/chD8 #ParisLHC Image courtesy of Palais de la découverte	Photo			2014-10-17 06:47:01
	169005736520113_715762491844432	https://www.facebook.com/cern/posts/715762491844432:0	Guess what this is? Image © CERN - for terms of use see http://cern.ch/copyright (Answer will be posted on Monday...)	Photo			2014-10-17 03:16:19
	169005736520113_715222265231788	https://www.facebook.com/cern/posts/715222265231788:0	1966: On-site surveyor during the construction of the Intersecting Storage Rings (ISR): http://home.web.cern.ch/about/accelerators/intersecting-storage-rings. Image © CERN - for terms of use see http://cern.ch/copyright #science #physics #particlephysics #CERN #CERN60 #ThrowbackThursday #TBT #ISR #accelerator #history #Geneva	Photo			2014-10-16 07:31:30
	169005736520113_715168181903863	https://www.facebook.com/cern/posts/715168181903863	Today at 16:00 CEST, Verflixtes Higgs is talking about “Big Science“. Participants of the hangout will be physicist Hans Peter Beck (ATLAS Experiment at CERN) and the neuroscientist Richard Frackowiak from the steering group of the Human Brain Project (HBP). Join the discussion and ask questions to the scientists:	Link			2014-10-16 04:44:59

## Sheet: Lifetime Paid views to 95% b...
Description	Post ID	Permalink	Post Message	Type	Countries	Languages	Posted
Lifetime: The number of times your paid video was viewed to 95% of its length borken down by ad id. (Total Count)	169005736520113_742001449220536	https://www.facebook.com/cern/posts/742001449220536:0	Magnets in training: one of the eight LHC sectors has now reached target energy! http://cern.ch/go/tN23F CERN will #RestartLHC at higher energies in 2015. Image © CERN - for terms of use see http://cern.ch/copyright.	Photo			2014-12-09 12:12:01
	169005736520113_741883682565646	https://www.facebook.com/cern/posts/741883682565646:0	IdeaSquare is inaugurated today, creating a unique space designed to nurture innovation at CERN http://cern.ch/go/tN22F. Image credit Jean-Claude Gadmer/CERN © CERN - for terms of use see http://cern.ch/copyright.	Photo			2014-12-09 07:43:01
	169005736520113_741854122568602	https://www.facebook.com/cern/posts/741854122568602	From a High Luminosity LHC to SESAME magnets, the latest issue of #acceleratingnews is out now: http://cern.ch/go/97XF	Link			2014-12-09 06:32:00
	169005736520113_741845105902837	https://www.facebook.com/cern/posts/741845105902837:0	Experiments see "splash" events as beams knock on the LHC's door http://cern.ch/go/tW08F ahead of #RestartLHC in 2015. Image courtesy of ALICE_Experiment © CERN on behalf of the ALICE collaboration - for terms of use see http://cern.ch/copyright.	Photo			2014-12-09 05:58:15
	169005736520113_741315289289152	https://www.facebook.com/cern/posts/741315289289152:0	CERN inaugurates "Wandering the immeasurable" a steel sculpture donated to the laboratory that pays homage to great discoveries in physics through the ages: http://cern.ch/go/tN21F Image credit Guillaume Jeanneret/CERN © CERN - for terms of use see http://cern.ch/copyright	Photo			2014-12-08 06:43:48
	169005736520113_741291282624886	https://www.facebook.com/cern/posts/741291282624886:0	Did you guess it? The image shows one of more than a hundred ATLAS Experiment at CERN collaborators that helped clean and inspect the detector and its cavern in preparation for the #RestartLHC in 2015. What did they find? See: http://cern.ch/go/tG08F. Congratulations to Kjeld van Kuijck, the first to get the correct answer to Friday’s post. Image credit Claudia Marcelloni De Oliveira/CERN © CERN …	Photo			2014-12-08 05:43:04
	169005736520113_739728516114496	https://www.facebook.com/cern/posts/739728516114496:0	Guess what is happening? Image © CERN - for terms of use see http://cern.ch/copyright (Answer will be posted on Monday...)	Photo			2014-12-05 02:40:50
	169005736520113_739302646157083	https://www.facebook.com/cern/posts/739302646157083:0	#ThrowbackThursday Project leader of Intersecting Storage Rings (ISR), Kjell Johnsen, left, shows Willi Jentschke, centre, director-general of CERN from 1971 to 1975, and accelerator physicist Hildred Blewett some of the emerging results at the start-up of the ISR in 1971. Read more about CERN’s early days: http://cern.ch/go/tT07F #tbt Image credit: CERN-AC-7101182 © CERN - for terms of use see h…	Photo			2014-12-04 08:33:01
	169005736520113_739262719494409	https://www.facebook.com/cern/posts/739262719494409	Don't miss today's beamline for schools #bl4s hangout at 17:00 CET live on CERN's YouTube channel. Got a question about the beamline for schools competition, add it now to the comments of this Facebook event: http://cern.ch/go/tN20Fa Check out last year's winners [video]: http://cern.ch/go/tN20Fb	Link			2014-12-04 06:39:28
	169005736520113_738758882878126	https://www.facebook.com/cern/posts/738758882878126:0	CERN inspires primary-school students to Play with Protons A new documentary charts the progress of the physics-education project "Playing with Protons", a collaboration between CERN and a Greek primary school http://home.web.cern.ch/students-educators/updates/2014/12/cern-inspires-primary-school-students-play-protons	Photo			2014-12-03 04:48:29
	169005736520113_738522426235105	https://www.facebook.com/cern/posts/738522426235105:0	That's right, a CERN dishwasher for circuit boards: http://cern.ch/go/tW07F Image credit Clara Nellist.	Photo			2014-12-02 14:21:09
	169005736520113_738513682902646	https://www.facebook.com/cern/posts/738513682902646	Watch the Compact Muon Solenoid (CMS) experiment open up [video]: https://www.youtube.com/watch?v=yMELoCnpgFI	Link			2014-12-02 13:57:34
	169005736520113_738402402913774	https://www.facebook.com/cern/posts/738402402913774	Don't miss Thursday's #bl4s hangout: http://cern.ch/go/tN19Fa Get inspired with this video from last year's winners: http://cern.ch/go/tN19Fb	Link			2014-12-02 08:28:35
	169005736520113_737992106288137	https://www.facebook.com/cern/posts/737992106288137:0	CERN's Director-General writes his first blog for The Huffington Post: "Europe Must Keep Science at the Heart of Policy Making" http://home.web.cern.ch/cern-people/updates/2014/12/cerns-dg-starts-blogging-huffington-post Image credit Maximilien Brice/CERN © 2013 CERN (License: CC-BY-SA-4.0)	Photo			2014-12-01 12:54:27
	169005736520113_737826506304697	https://www.facebook.com/cern/posts/737826506304697	The CERN AMA is now live and ready for your questions. Ask your questions directly in reddit via: http://www.reddit.com/r/IAmA/comments/2nxwkb/a_few_days_ago_cern_launched_an_open_data_portal/	Photo			2014-12-01 06:34:59
	169005736520113_737793052974709	https://www.facebook.com/cern/posts/737793052974709:0	Did you guess it? The image shows green water pipes at CERN’s SF1 cooling towers that cool equipment from the Super Proton Synchrotron and the ATLAS Experiment at CERN. CERN’s cooling and ventilation group has been working hard to consolidate equipment in time for the LHC restart in 2015. Find out what they’ve been doing during CERN’s long shutdown (LS1): http://cern.ch/go/tG07Fa Congratulations …	Photo			2014-12-01 05:34:43
	169005736520113_737751239645557	https://www.facebook.com/cern/posts/737751239645557:0	Don't miss today's CERN AMA on reddit: Open science, open data & more! Starting at 15:30 CET. Find out more: https://www.facebook.com/events/748370208567016/ #cernopendata	Photo			2014-12-01 03:37:15
	169005736520113_748370208567016	https://www.facebook.com/events/748370208567016/	CERN AMA on reddit: Open science, open data & more!	Status			2014-11-28 03:28:00
	169005736520113_736308549789826	https://www.facebook.com/cern/posts/736308549789826:0	Guess what this is? Image © CERN - for terms of use see http://cern.ch/copyright (Answer will be posted on Monday...)	Photo			2014-11-28 03:14:14
	169005736520113_736034863150528	https://www.facebook.com/cern/posts/736034863150528:0	#ThrowbackThursday High voltage power line pilot installation in 1965. Read more about powering CERN: http://cern.ch/go/tT06F #tbt #CERN60 Image credit 65-6-068 © CERN for terms of use see http://cern.ch/copyright	Photo			2014-11-27 10:02:06
	169005736520113_736027276484620	https://www.facebook.com/cern/posts/736027276484620:0	From icy neutrinos to hot heavy ions, CERN Courier December issue out now http://cern.ch/go/tN18Fa (digital copy: http://cern.ch/go/tN18Fb) Image © CERN - for terms of use see http://cerncourier.com/cws/copyright	Photo			2014-11-27 09:43:20
	169005736520113_735950613158953	https://www.facebook.com/cern/posts/735950613158953:0	Don’t miss next week's live hangout with the beamline for schools team on Thursday 4 December at 5pm CET: http://cern.ch/go/tN17Fa. Got a #bl4s question? Ask it now via the event page http://cern.ch/go/tN17Fa. See what last year's winners from high-schools in Greece and the Netherlands got up to when they conducted their experiments at the CERN beamline [video]: http://cern.ch/go/tN17Fb Image cre…	Photo			2014-11-27 06:45:58
	169005736520113_608709732592074	https://www.facebook.com/events/608709732592074/	Hangout with CERN: beamline for schools 2015 competition	Status			2014-11-27 06:16:43
	169005736520113_735130389907642	https://www.facebook.com/cern/posts/735130389907642:0	Beams come knocking on the LHC's door: http://cern.ch/go/tN16F Latest tests pave the way to #RestartLHC in 2015. Image shows transverse beam profile in the LHC injection lines © CERN - for terms of use see http://cern.ch/copyright	Photo			2014-11-25 13:26:39
	169005736520113_735112646576083	https://www.facebook.com/cern/posts/735112646576083:0	As CERN's 'longest' experiment, TOTEM detectors are spread across almost half a kilometre around the CMS interaction point, find out more: http://cern.ch/go/tW06F Image credit CERN-EX-0907211-01 Maximilien Brice/CERN © CERN - for terms of use see http://cern.ch/copyright	Photo			2014-11-25 12:34:28
	169005736520113_734453733308641	https://www.facebook.com/cern/posts/734453733308641:0	Did you guess it? The image, from April 1973, shows the “octopus” used to calibrate the pressure gauges of the Intersecting Storage Rings (ISR) accelerator, which ran from 1971 to 1984. More about the image: http://cern.ch/go/tG06Fa. This photo was a mystery image from CERN’s archive until we used crowd-sourcing to identify it, see more mystery images: http://cern.ch/go/tG06Fb. Congratulations to…	Photo			2014-11-24 06:11:06
	169005736520113_732976813456333	https://www.facebook.com/cern/posts/732976813456333:0	Guess what this is? Image © CERN - for terms of use see http://cern.ch/copyright (Answer will be posted on Monday...)	Photo			2014-11-21 03:00:13
	169005736520113_732664003487614	https://www.facebook.com/cern/posts/732664003487614	Don't miss tonight's #CERN60 webcast, starting in about 1 hour: "Past, present, future: LHC and future possibilities" by Guenther Dissertori, Lucie Linssen and Michelangelo Mangano. Find out more via: https://www.facebook.com/events/305844336283260/	Link			2014-11-20 09:27:49
	169005736520113_732649146822433	https://www.facebook.com/cern/posts/732649146822433:0	#ThrowbackThursday: The Ferranti Mercury, CERN's 1st "central" computer, see http://cern.ch/go/tT05Fa & video: http://cern.ch/go/tT05Fb #tbt #CERN60 Image CERN-CO-1269-1 © CERN - for terms of use see http://cern.ch/copyright	Photo			2014-11-20 08:45:19
	169005736520113_732619743492040	https://www.facebook.com/cern/posts/732619743492040:0	Now showing: CERN webcast of "Particles that fight cancer: the use of protons and carbon ions in cancer therapy" http://webcast.web.cern.ch/webcast/play.php?event=350487 More details here: https://www.facebook.com/events/304852259704328/ Image courtesy of Envision http://cern.ch/ENVISION/	Photo			2014-11-20 07:21:51
	169005736520113_732608656826482	https://www.facebook.com/cern/posts/732608656826482:0	CERN launches Open Data Portal to make public the data of LHC experiments http://cern.ch/go/tN15F #cernopendata Follow the LHC experiments on Facebook via: https://www.facebook.com/ALICE.EXPERIMENT https://www.facebook.com/ATLASexperiment https://www.facebook.com/CMSexperiment https://www.facebook.com/LHCbExperiment Image courtesy of CMS	Photo			2014-11-20 06:50:26
	169005736520113_731893190231362	https://www.facebook.com/cern/posts/731893190231362:0	LHCb observes two new baryon particles The particles, known as the Xi_b'- and Xi_b*-, were predicted to exist by the quark model but had never been seen before http://home.web.cern.ch/about/updates/2014/11/lhcb-observes-two-new-baryon-particles Image shows the LHCb underground area, with the LHC beampipe in the foreground. Image credit: Anna Pantelia © CERN - for terms of use see http://cern.ch/c…	Photo			2014-11-19 01:56:55
	169005736520113_305844336283260	https://www.facebook.com/events/305844336283260/	CERN60 webcast: "Past, present, future: LHC and future possibilities" by Guenther Dissertori, Lucie Linssen and Michelangelo Mangano	Status			2014-11-18 14:28:22
	169005736520113_304852259704328	https://www.facebook.com/events/304852259704328/	CERN webcast: "Particles that fight cancer: the use of protons and carbon ions in cancer therapy"	Status			2014-11-18 13:49:49
	169005736520113_731536413600373	https://www.facebook.com/cern/posts/731536413600373:0	A radio-frequency quadrupole for Linac4: http://cern.ch/go/tW05Fa Want to work with it? http://cern.ch/go/tW05Fb (via CERN Jobs) Image credit Maximilien Brice/CERN (CERN-AC-1005113-08) © CERN - for terms of use see http://cern.ch/copyright	Photo			2014-11-18 08:05:11
	169005736520113_731516180269063	https://www.facebook.com/cern/posts/731516180269063:0	Humanitarian technology: see the results of THE Port hackathon at CERN http://cern.ch/go/tN14F #CERN60 Image courtesy of THE Port.	Photo			2014-11-18 07:04:47
	169005736520113_731218156965532	https://www.facebook.com/cern/posts/731218156965532:0	Did you guess it? The image shows an electrostatic protocol treatment lens being tested in the ASACUSA experiment in 2012. ASACUSA (Atomic Spectroscopy And Collisions Using Slow Antiprotons) is one of the antimatter experiments at CERN and aims to precisely measure the hyperfine structure of antihydrogen. It has recently started running with a totally new setup, find out more: http://cern.ch/go/t…	Photo			2014-11-17 13:07:01
	169005736520113_731012123652802	https://www.facebook.com/cern/posts/731012123652802	via CMS	Photo			2014-11-17 06:36:41
	169005736520113_731004876986860	https://www.facebook.com/cern/posts/731004876986860	Spread the word: high-school students aged 16 or older can now register to enter CERN's Beamline for Schools competition for the chance to do a real experiment at CERN: http://cern.ch/go/tN13F #bl4s video: http://cern.ch/go/tN13Fb	Link			2014-11-17 06:14:02
	169005736520113_730933246994023	https://www.facebook.com/cern/posts/730933246994023	via US LHC (Large Hadron Collider) Interstellar Movie, meet the Large Hadron Collider [video]	Link			2014-11-17 02:33:44
	169005736520113_729515653802449	https://www.facebook.com/cern/posts/729515653802449:0	Guess what this is? Image © CERN - for terms of use see http://cern.ch/copyright (Answer will be posted on Monday...)	Photo			2014-11-14 02:30:13
	169005736520113_729197947167553	https://www.facebook.com/cern/posts/729197947167553:0	#ThrowbackThursday CERN control rooms: http://cern.ch/go/tT04F (Top images: PS control room in 1963 and 1974, bottom images: SPS control room in 1977 and LHC control room in 2011) #tbt #CERN60 Images CERN-CO-6301349, CERN-PHOTO-7402124-1, CERN-PHOTO-7701610-1, CERN-AC-1111289-08 credit Maximilien Brice/CERN © CERN for terms of use see http://cern.ch/copyright	Photo			2014-11-13 07:59:48
	169005736520113_728606697226678	https://www.facebook.com/cern/posts/728606697226678	How standard is the Higgs boson discovered in 2012? Without a doubt, it is a Higgs boson, but is it the Higgs boson of the Standard Model? Run 2 of the LHC will study this question and look for other Higgs bosons, says theorist John Ellis http://home.web.cern.ch/about/updates/2014/11/how-standard-higgs-boson-discovered-2012	Link			2014-11-12 00:54:51
	169005736520113_728314790589202	https://www.facebook.com/cern/posts/728314790589202	via CMS	Photo			2014-11-11 08:47:18
	169005736520113_728262990594382	https://www.facebook.com/cern/posts/728262990594382:0	The LHCb experiment’s RICH detector Hybrid Photon Detector (HPD) tubes. The LHCb Experiment at CERN studies beauty quarks: http://cern.ch/go/tW04F For more images from CERN, follow us on Instagram: http://instagram.com/cern #science #physics #particlephysics #CERN #LHC #Large #Hadron #Collider #LHCb #beauty #beautyquark #quark #quarks #matter #antimatter #detector #particles #particle Image credi…	Photo			2014-11-11 06:32:43
	169005736520113_727845477302800	https://www.facebook.com/cern/posts/727845477302800:0	CERN celebrates #WorldScienceDay and 60 years of science for peace #CERN60 http://cern.ch/go/NKV6 (pic: @UNGeneva)	Photo			2014-11-10 08:45:32
	169005736520113_727793410641340	https://www.facebook.com/cern/posts/727793410641340:0	Did you guess it? The image, taken in 2005, shows tests of some of the 80,000 lead-tungstate crystals needed for the CMS electromagnetic calorimeter. See how the software that tracked crystal production is now open source and could be used for monitoring Alzheimer’s Disease and more: http://cern.ch/go/tG04F. Congratulations to Sylvain Fournier, the first to get the correct answer to Friday’s post…	Photo			2014-11-10 06:34:08
	169005736520113_726217670798914	https://www.facebook.com/cern/posts/726217670798914	CERN Tweetup inspires artist to create pieces for #johnbellday exhibition: http://cern.ch/go/tN12F	Link			2014-11-07 06:24:48
	169005736520113_726109627476385	https://www.facebook.com/cern/posts/726109627476385:0	Guess what these are? Image © CERN - for terms of use see http://cern.ch/copyright (Answer will be posted on Monday...)	Photo			2014-11-07 02:54:57
	169005736520113_725683667518981	https://www.facebook.com/cern/posts/725683667518981	[English text below] À partir de ce soir jusqu'au 23 Novembre, le Colloque Wright pour la Science, en partenariat avec l'UNIGE, le CERN et les autres, offre un spectacle son et lumière dans le Parc des Bastions tous les soirs à 17h45, 19h00 et 20h30 (durée 15 minutes), entrée libre. Du 10 au 14 novembre à 18h30, la 16e Colloque Wright pour la Science se donner des conférences publiques à Uni Dufo…	Link	France, Switzerland		2014-11-06 08:38:04
	169005736520113_725666617520686	https://www.facebook.com/cern/posts/725666617520686:0	CERN is crowdsourcing to identify mystery archive images. Want to know what this is? See: http://cern.ch/go/tT03F Image credit: CERN-PHOTO-7003374 © CERN - for terms of use see http://cern.ch/copyright #science #physics #particlephysics #CERN #CERN60 #ThrowbackThursday #TBT #history #Geneva	Photo			2014-11-06 07:50:58
	169005736520113_725647897522558	https://www.facebook.com/cern/posts/725647897522558	Via Perimeter Institute - Outreach: #piLIVE Watch the webcast of Nima Arkani-Hamed's talk on "Quantum Mechanics and Spacetime in the 21st Century" tonight at 7pm EST / 1am CET. More info here: http://ow.ly/DUYIS	Link			2014-11-06 07:03:21
	169005736520113_724797474274267	https://www.facebook.com/cern/posts/724797474274267:0	[English text below] Le film « La Fièvre des Particules - Particle Fever » sortie en salles en Suisse Romande et en France a partir du 5 novembre (en anglais sous-titré en français). Le CERN et le distributeur Jupiter Films proposent des rencontres avec les protagonistes du documentaire après les projections, plus d'information sur http://cern.ch/go/tN11Fw. --- The film "Particle Fever" opens in …	Photo			2014-11-04 09:29:48
	169005736520113_724788577608490	https://www.facebook.com/cern/posts/724788577608490:0	The inner tracker barrel of the LHC’s Compact Muon Solenoid (CMS) detector, find out more: http://cern.ch/go/tW03F Image credit: Maximilien Brice/CERN © CERN - for terms of use see http://cern.ch/copyright. For more images from CERN, follow us on Instagram: http://instagram.com/cern #science #physics #particlephysics #CERN #LHC #Large #Hadron #Collider #CMS #Compact #Muon #Solenoid #inner #tracke…	Photo			2014-11-04 09:06:22
	169005736520113_724769487610399	https://www.facebook.com/cern/posts/724769487610399:0	Happy #johnbellday! CERN joins The Royal Irish Academy in celebrating 50 years of Bell’s theorem, which laid the foundations for quantum-information science: http://cern.ch/go/tN10F Image of theoretician John Bell at CERN in 1982. Image credit CERN-PHOTO-8206265-1 © CERN - for terms of use see http://cern.ch/copyright	Photo			2014-11-04 08:21:27
	169005736520113_724725514281463	http://www.facebook.com/media/set/?set=ms.c.eJw9yskJADAMA7CNSmPsONl%7E%3BsUKvp0AGDQlEBRPD186gW9%7E_zWYF%7E_9v7ycx3nAoPuEB4%7E-.bps.a.724725514281463.1073741829.169005736520113&type=1	On 4 Nov 2014, Dr Fabiola Gianotti has been selected by CERN Council to become next CERN Director General. http://cern.ch/go/tN09F Image credit Maximilien Brice/CERN © CERN - for terms of use see http://cern.ch/copyright	Photo			2014-11-04 06:28:54
	169005736520113_724716757615672	https://www.facebook.com/cern/posts/724716757615672	With the next Director-General announced, watch the press conference starting in a few minutes via http://cern.ch/webcast/ and send your questions via Twitter to @CERNpressoffice	Photo			2014-11-04 06:00:14
	169005736520113_724697187617629	https://www.facebook.com/cern/posts/724697187617629:0	CERN Council selects Italian physicist, Dr Fabiola Gianotti, as CERN’s next Director-General. Dr Gianotti’s mandate will begin on 1 January 2016 and run for a period of five years, read more: http://cern.ch/go/tN09F Image of Fabiola Gianotti in the cavern of the ATLAS Experiment at CERN. Image credit Claudia Marcelloni/CERN © CERN - for terms of use see http://cern.ch/copyright	Photo			2014-11-04 05:01:00
	169005736520113_724254014328613	http://www.facebook.com/media/set/?set=ms.c.eJxFzksSwEAEBNAbpWjG5%7E%3B4XS4Uhy1dN41AcJXEzTtXH20qZB%7E_5rFYQxjb1Mm2fPY119Etcsldvv3udx37Pp4%7E%3Bjyk3YNas9%7E%3B4La8gy8mtQ%7E-%7E-.bps.a.724254014328613.1073741828.169005736520113&type=1	Backstage of Swiss RTS TV show "la puce à l'oreille" filmed at CERN Control Centre with Bertrand Piccard as main guest. Image credit: Maximilien Brice/CERN © CERN - for terms of use see http://cern.ch/copyright.	Photo			2014-11-03 08:24:34
	169005736520113_724125417674806	https://www.facebook.com/cern/posts/724125417674806:0	Did you guess it? This image, taken in 1969, is one of the 120,000 CERN images from 1955-1985 currently being digitised. Its identity was a mystery until CERN asked for help http://cern.ch/go/tG03Fa. Now this and the other images have been identified thanks to crowdsourcing. The image shows a model of an ISR split field magnet, made up of two compensating magnets and installed at point 4 of the I…	Photo			2014-11-03 01:55:01
	169005736520113_722744664479548	https://www.facebook.com/cern/posts/722744664479548:0	What is lurking in the CERN tunnels? Find out in this video: http://cern.ch/go/tN08F #Halloween #SpookyScience Image credit CERN 66-7-119 © CERN - for terms of use see http://cern.ch/copyright	Photo			2014-10-31 07:38:25
	169005736520113_722665867820761	https://www.facebook.com/cern/posts/722665867820761:0	Guess what this is? Image © CERN - for terms of use see http://cern.ch/copyright (Answer will be posted on Monday...)	Photo			2014-10-31 03:58:37
	169005736520113_722284887858859	https://www.facebook.com/cern/posts/722284887858859:0	Find out how physicist & composer Domenico Vicinanza sonified LHC data to make #CERN60 music: http://cern.ch/go/tN07F	Photo			2014-10-30 07:10:31
	169005736520113_722225057864842	https://www.facebook.com/cern/posts/722225057864842:0	1970: Machine for weaving wires for use in multiwire proportional chambers. Georges Charpak won the 1992 Nobelprize.org in Physics for inventing these chambers in 1968: http://cern.ch/go/tT02F Image credit: CERN 70-03-303 © CERN - for terms of use see http://cern.ch/copyright #science #physics #particlephysics #CERN #CERN60 #ThrowbackThursday #TBT #multiwire #proportional #wire #chambers #chamber…	Photo			2014-10-30 04:56:29
	169005736520113_721786134575401	https://www.facebook.com/cern/posts/721786134575401:0	The TEDxCERN 2014 talks are now online! See: http://cern.ch/go/tN06F Image of the TEDxCERN 2014 speakers courtesy of https://www.facebook.com/tedxcern	Photo			2014-10-29 06:03:11
	169005736520113_721437357943612	https://www.facebook.com/cern/posts/721437357943612	After CERN, Google Street View have now mapped INFN - Istituto Nazionale di Fisica Nucleare. For more about CERN's Street View see: http://googlepolicyeurope.blogspot.be/2013/09/street-view-arrives-at-cern.html and https://www.facebook.com/cern/photos/pb.169005736520113.-2207520000.1414514086./590127921074557/?type=3&theater	Photo			2014-10-28 09:35:48
	169005736520113_721325594621455	https://www.facebook.com/cern/posts/721325594621455:0	A view of the ATLAS pixel detector as it is pushed into position inside the ATLAS Experiment at CERN, find out more: http://cern.ch/go/tW02F Image credit: Maximilien Brice/CERN © CERN - for terms of use see http://cern.ch/copyright. For more images from CERN, follow us on Instagram: http://instagram.com/cern #science #physics #particlephysics #CERN #LHC #Large #Hadron #Collider #ATLAS #pixel #det…	Photo			2014-10-28 04:06:47
	169005736520113_721318987955449	https://www.facebook.com/cern/posts/721318987955449	Arts@CERN announces 3 open calls today: Collide@CERN Prohelvetia, Accelerate@CERN Austria, and Accelerate@CERN Taiwan. For more information see CERN's latest press release, linked below, as well as Collide@CERN on Facebook and http://arts.web.cern.ch/	Link			2014-10-28 03:56:54
	169005736520113_721298524624162	https://www.facebook.com/cern/posts/721298524624162:0	From old times in CERN’s theory division to new life for a famous experiment, CERN Courier November issue out now http://cern.ch/go/tN05Fa (digital copy http://cern.ch/go/tN05Fb) Image © CERN - for terms of use see http://cerncourier.com/cws/copyright	Photo			2014-10-28 02:48:22
	169005736520113_720913601329321	https://www.facebook.com/cern/posts/720913601329321:0	Did you guess it? The image shows a pink glow illuminating the inside of a model of the LHC beam pipe, which is used to train engineers and technicians in CERN’s building 180. Find out more about the LHC (Large Hadron Collider): http://cern.ch/go/tG02Fa Congratulations to Chris Grimm, the first to get the correct answer to Friday’s post. Image credit: Guillaume Jeanneret/CERN © CERN - for similar…	Photo			2014-10-27 07:39:20
	169005736520113_719662944787720	https://www.facebook.com/cern/posts/719662944787720:0	Tim Berners-Lee's 1st CERN web server joins the Science Museum's new gallery "Information Age", opened today by Queen Elizabeth II, who took the occasion to send her first tweet. Read more about the birth of the world wide web at CERN: http://home.web.cern.ch/topics/birth-web Read more about today's gallery opening: http://blog.sciencemuseum.org.uk/insight/2014/10/24/her-majesty-the-queen-sends-h…	Photo			2014-10-24 13:29:58
	169005736520113_719432961477385	https://www.facebook.com/cern/posts/719432961477385:0	Guess what this is? Image © CERN - for terms of use see http://cern.ch/copyright (Answer will be posted on Monday...)	Photo			2014-10-24 03:09:34
	169005736520113_719397531480928	https://www.facebook.com/cern/posts/719397531480928	The Italian National Institute of Nuclear Physics (INFN - Istituto Nazionale di Fisica Nucleare), in collaboration with CERN, brings the LHC directly to Genoa’s central square, the Piazza de Ferrari during the Genoa Science Festival. This is one of the many events organised this year to celebrate CERN's 60th anniversary, find out more via http://cern60.web.cern.ch/	Photo			2014-10-24 00:38:27
	169005736520113_719143211506360	https://www.facebook.com/cern/posts/719143211506360	Pop Science are looking for poems inspired by science, enter their poetry competition: http://www.pop-science.eu/poetry/ by 30 October.	Photo			2014-10-23 08:52:36
	169005736520113_719027631517918	https://www.facebook.com/cern/posts/719027631517918:0	1969: The 1.2 m heavy-liquid bubble chamber gets a clean during the PS shutdown: http://cern.ch/go/bub1F Image credit: CERN-EX-6909176- © CERN - for terms of use see http://cern.ch/copyright #science #physics #particlephysics #CERN #CERN60 #ThrowbackThursday #TBT #PS #proton #synchrotron #accelerator #bubble #chamber #bubblechamber #history #Geneva	Photo			2014-10-23 03:36:27
	169005736520113_719011081519573	https://www.facebook.com/cern/posts/719011081519573	Five schools get a virtual visit to CERN & the South Pole thanks to CMS, ATLAS Experiment at CERN and IceCube Neutrino Observatory: http://cern.ch/go/ice1F Image courtesy of IceCube Neutrino Observatory	Photo			2014-10-23 02:37:18
	169005736520113_718245458262802	https://www.facebook.com/cern/posts/718245458262802	Explore how fundamental research is a driving force for innovation in this #CERN60 film: http://cern.ch/go/9L8Q [video]	Link			2014-10-21 08:55:40
	169005736520113_718225704931444	https://www.facebook.com/cern/posts/718225704931444:0	10 physics-themed #Halloween costume ideas, courtesy of Symmetry magazine: http://www.symmetrymagazine.org/article/october-2014/costumes-to-make-zombie-einstein-proud Image courtesy of Symmetry, artwork by Sandbox Studio, Chicago with Corinne Mucha.	Photo			2014-10-21 08:00:03
	169005736520113_718134074940607	https://www.facebook.com/cern/posts/718134074940607:0	The ALICE_Experiment is a heavy-ion detector on the Large Hadron Collider (LHC) ring designed to study quark-gluon plasma, a state of matter that may have existed in the first moments of the universe. Find out more: http://cern.ch/go/fPS7. This image shows the ALICE experiment’s inner tracker. Image credit: Maximilien Brice/CERN © CERN - for terms of use see http://cern.ch/copyright. For more ima…	Photo			2014-10-21 03:28:35
	169005736520113_717795124974502	https://www.facebook.com/cern/posts/717795124974502:0	And finally ... in today's #CERN60 United Nations event Secretary-General Ban Ki-moon gave his approval of the blue CERN visitor helmets! For more about today's event see: http://cern.ch/go/8rnz	Photo			2014-10-20 09:24:10
	169005736520113_717770041643677	https://www.facebook.com/cern/posts/717770041643677:0	Former United Nations Secretary-General Kofi Annan joins speakers at today's event “CERN: 60 years of science for peace & development”, watch live via http://webtv.un.org/ See: https://www.facebook.com/events/305130719692240/ For more details see: http://cern.ch/go/8rnz United Nations Economic and Social Council UNESCO #CERN60 #science4peace #SustDev	Photo			2014-10-20 08:18:24
	169005736520113_717766301644051	https://www.facebook.com/cern/posts/717766301644051:0	United Nations Secretary-General Ban Ki-moon introduces today's event “CERN: 60 years of science for peace & development”, watch live via http://webtv.un.org/ See: https://www.facebook.com/events/305130719692240/ For more details see: http://cern.ch/go/8rnz United Nations Economic and Social Council UNESCO #CERN60 #science4peace #SustDev	Photo			2014-10-20 08:07:22
	169005736520113_717732724980742	https://www.facebook.com/cern/posts/717732724980742	Starting in 20 minutes via http://webtv.un.org, and live from the United Nations headquarters in New York, watch “CERN: 60 years of science for peace & development”. Follow https://twitter.com/CERN during the talks for more information and highlights.	Photo			2014-10-20 06:41:58
	169005736520113_717713391649342	https://www.facebook.com/cern/posts/717713391649342:0	Did you guess it? The image, taken in 1970, shows equipment used for generating and testing ozone gas. This image is just one of the quarter of a million CERN archive images currently being digitised, find out more here: http://cern.ch/go/g7rf To showcase this digital archive, CERN is now on Instagram: http://instagram.com/cern and will be sharing “Throwback Thursday” #tbt images on Twitter, Face…	Photo			2014-10-20 05:50:50
	169005736520113_717679094986105	https://www.facebook.com/cern/posts/717679094986105:0	Don't miss today's CERN60 United Nations event at 16h CEST, webcast via http://webtv.un.org See: https://www.facebook.com/events/305130719692240/ For more details see: http://cern.ch/go/8rnz United Nations United Nations Economic and Social Council UNESCO #CERN60 #science4peace #SustDev	Photo			2014-10-20 04:22:16
	169005736520113_305130719692240	https://www.facebook.com/events/305130719692240/	CERN60 webcast: Celebrating CERN's 60th anniversary with the United Nations	Status			2014-10-20 00:40:09
	169005736520113_715837345170280	https://www.facebook.com/cern/posts/715837345170280:0	The Collider exhibition embarks on an international tour, starting today in Paris: http://cern.ch/go/chD8 #ParisLHC Image courtesy of Palais de la découverte	Photo			2014-10-17 06:47:01
	169005736520113_715762491844432	https://www.facebook.com/cern/posts/715762491844432:0	Guess what this is? Image © CERN - for terms of use see http://cern.ch/copyright (Answer will be posted on Monday...)	Photo			2014-10-17 03:16:19
	169005736520113_715222265231788	https://www.facebook.com/cern/posts/715222265231788:0	1966: On-site surveyor during the construction of the Intersecting Storage Rings (ISR): http://home.web.cern.ch/about/accelerators/intersecting-storage-rings. Image © CERN - for terms of use see http://cern.ch/copyright #science #physics #particlephysics #CERN #CERN60 #ThrowbackThursday #TBT #ISR #accelerator #history #Geneva	Photo			2014-10-16 07:31:30
	169005736520113_715168181903863	https://www.facebook.com/cern/posts/715168181903863	Today at 16:00 CEST, Verflixtes Higgs is talking about “Big Science“. Participants of the hangout will be physicist Hans Peter Beck (ATLAS Experiment at CERN) and the neuroscientist Richard Frackowiak from the steering group of the Human Brain Project (HBP). Join the discussion and ask questions to the scientists:	Link			2014-10-16 04:44:59

## Sheet: Lifetime Paid views to 95...001
Description	Post ID	Permalink	Post Message	Type	Countries	Languages	Posted
Lifetime: The number of times your paid video was viewed to 95% of its length borken down by ad id. (Unique Users)	169005736520113_742001449220536	https://www.facebook.com/cern/posts/742001449220536:0	Magnets in training: one of the eight LHC sectors has now reached target energy! http://cern.ch/go/tN23F CERN will #RestartLHC at higher energies in 2015. Image © CERN - for terms of use see http://cern.ch/copyright.	Photo			2014-12-09 12:12:01
	169005736520113_741883682565646	https://www.facebook.com/cern/posts/741883682565646:0	IdeaSquare is inaugurated today, creating a unique space designed to nurture innovation at CERN http://cern.ch/go/tN22F. Image credit Jean-Claude Gadmer/CERN © CERN - for terms of use see http://cern.ch/copyright.	Photo			2014-12-09 07:43:01
	169005736520113_741854122568602	https://www.facebook.com/cern/posts/741854122568602	From a High Luminosity LHC to SESAME magnets, the latest issue of #acceleratingnews is out now: http://cern.ch/go/97XF	Link			2014-12-09 06:32:00
	169005736520113_741845105902837	https://www.facebook.com/cern/posts/741845105902837:0	Experiments see "splash" events as beams knock on the LHC's door http://cern.ch/go/tW08F ahead of #RestartLHC in 2015. Image courtesy of ALICE_Experiment © CERN on behalf of the ALICE collaboration - for terms of use see http://cern.ch/copyright.	Photo			2014-12-09 05:58:15
	169005736520113_741315289289152	https://www.facebook.com/cern/posts/741315289289152:0	CERN inaugurates "Wandering the immeasurable" a steel sculpture donated to the laboratory that pays homage to great discoveries in physics through the ages: http://cern.ch/go/tN21F Image credit Guillaume Jeanneret/CERN © CERN - for terms of use see http://cern.ch/copyright	Photo			2014-12-08 06:43:48
	169005736520113_741291282624886	https://www.facebook.com/cern/posts/741291282624886:0	Did you guess it? The image shows one of more than a hundred ATLAS Experiment at CERN collaborators that helped clean and inspect the detector and its cavern in preparation for the #RestartLHC in 2015. What did they find? See: http://cern.ch/go/tG08F. Congratulations to Kjeld van Kuijck, the first to get the correct answer to Friday’s post. Image credit Claudia Marcelloni De Oliveira/CERN © CERN …	Photo			2014-12-08 05:43:04
	169005736520113_739728516114496	https://www.facebook.com/cern/posts/739728516114496:0	Guess what is happening? Image © CERN - for terms of use see http://cern.ch/copyright (Answer will be posted on Monday...)	Photo			2014-12-05 02:40:50
	169005736520113_739302646157083	https://www.facebook.com/cern/posts/739302646157083:0	#ThrowbackThursday Project leader of Intersecting Storage Rings (ISR), Kjell Johnsen, left, shows Willi Jentschke, centre, director-general of CERN from 1971 to 1975, and accelerator physicist Hildred Blewett some of the emerging results at the start-up of the ISR in 1971. Read more about CERN’s early days: http://cern.ch/go/tT07F #tbt Image credit: CERN-AC-7101182 © CERN - for terms of use see h…	Photo			2014-12-04 08:33:01
	169005736520113_739262719494409	https://www.facebook.com/cern/posts/739262719494409	Don't miss today's beamline for schools #bl4s hangout at 17:00 CET live on CERN's YouTube channel. Got a question about the beamline for schools competition, add it now to the comments of this Facebook event: http://cern.ch/go/tN20Fa Check out last year's winners [video]: http://cern.ch/go/tN20Fb	Link			2014-12-04 06:39:28
	169005736520113_738758882878126	https://www.facebook.com/cern/posts/738758882878126:0	CERN inspires primary-school students to Play with Protons A new documentary charts the progress of the physics-education project "Playing with Protons", a collaboration between CERN and a Greek primary school http://home.web.cern.ch/students-educators/updates/2014/12/cern-inspires-primary-school-students-play-protons	Photo			2014-12-03 04:48:29
	169005736520113_738522426235105	https://www.facebook.com/cern/posts/738522426235105:0	That's right, a CERN dishwasher for circuit boards: http://cern.ch/go/tW07F Image credit Clara Nellist.	Photo			2014-12-02 14:21:09
	169005736520113_738513682902646	https://www.facebook.com/cern/posts/738513682902646	Watch the Compact Muon Solenoid (CMS) experiment open up [video]: https://www.youtube.com/watch?v=yMELoCnpgFI	Link			2014-12-02 13:57:34
	169005736520113_738402402913774	https://www.facebook.com/cern/posts/738402402913774	Don't miss Thursday's #bl4s hangout: http://cern.ch/go/tN19Fa Get inspired with this video from last year's winners: http://cern.ch/go/tN19Fb	Link			2014-12-02 08:28:35
	169005736520113_737992106288137	https://www.facebook.com/cern/posts/737992106288137:0	CERN's Director-General writes his first blog for The Huffington Post: "Europe Must Keep Science at the Heart of Policy Making" http://home.web.cern.ch/cern-people/updates/2014/12/cerns-dg-starts-blogging-huffington-post Image credit Maximilien Brice/CERN © 2013 CERN (License: CC-BY-SA-4.0)	Photo			2014-12-01 12:54:27
	169005736520113_737826506304697	https://www.facebook.com/cern/posts/737826506304697	The CERN AMA is now live and ready for your questions. Ask your questions directly in reddit via: http://www.reddit.com/r/IAmA/comments/2nxwkb/a_few_days_ago_cern_launched_an_open_data_portal/	Photo			2014-12-01 06:34:59
	169005736520113_737793052974709	https://www.facebook.com/cern/posts/737793052974709:0	Did you guess it? The image shows green water pipes at CERN’s SF1 cooling towers that cool equipment from the Super Proton Synchrotron and the ATLAS Experiment at CERN. CERN’s cooling and ventilation group has been working hard to consolidate equipment in time for the LHC restart in 2015. Find out what they’ve been doing during CERN’s long shutdown (LS1): http://cern.ch/go/tG07Fa Congratulations …	Photo			2014-12-01 05:34:43
	169005736520113_737751239645557	https://www.facebook.com/cern/posts/737751239645557:0	Don't miss today's CERN AMA on reddit: Open science, open data & more! Starting at 15:30 CET. Find out more: https://www.facebook.com/events/748370208567016/ #cernopendata	Photo			2014-12-01 03:37:15
	169005736520113_748370208567016	https://www.facebook.com/events/748370208567016/	CERN AMA on reddit: Open science, open data & more!	Status			2014-11-28 03:28:00
	169005736520113_736308549789826	https://www.facebook.com/cern/posts/736308549789826:0	Guess what this is? Image © CERN - for terms of use see http://cern.ch/copyright (Answer will be posted on Monday...)	Photo			2014-11-28 03:14:14
	169005736520113_736034863150528	https://www.facebook.com/cern/posts/736034863150528:0	#ThrowbackThursday High voltage power line pilot installation in 1965. Read more about powering CERN: http://cern.ch/go/tT06F #tbt #CERN60 Image credit 65-6-068 © CERN for terms of use see http://cern.ch/copyright	Photo			2014-11-27 10:02:06
	169005736520113_736027276484620	https://www.facebook.com/cern/posts/736027276484620:0	From icy neutrinos to hot heavy ions, CERN Courier December issue out now http://cern.ch/go/tN18Fa (digital copy: http://cern.ch/go/tN18Fb) Image © CERN - for terms of use see http://cerncourier.com/cws/copyright	Photo			2014-11-27 09:43:20
	169005736520113_735950613158953	https://www.facebook.com/cern/posts/735950613158953:0	Don’t miss next week's live hangout with the beamline for schools team on Thursday 4 December at 5pm CET: http://cern.ch/go/tN17Fa. Got a #bl4s question? Ask it now via the event page http://cern.ch/go/tN17Fa. See what last year's winners from high-schools in Greece and the Netherlands got up to when they conducted their experiments at the CERN beamline [video]: http://cern.ch/go/tN17Fb Image cre…	Photo			2014-11-27 06:45:58
	169005736520113_608709732592074	https://www.facebook.com/events/608709732592074/	Hangout with CERN: beamline for schools 2015 competition	Status			2014-11-27 06:16:43
	169005736520113_735130389907642	https://www.facebook.com/cern/posts/735130389907642:0	Beams come knocking on the LHC's door: http://cern.ch/go/tN16F Latest tests pave the way to #RestartLHC in 2015. Image shows transverse beam profile in the LHC injection lines © CERN - for terms of use see http://cern.ch/copyright	Photo			2014-11-25 13:26:39
	169005736520113_735112646576083	https://www.facebook.com/cern/posts/735112646576083:0	As CERN's 'longest' experiment, TOTEM detectors are spread across almost half a kilometre around the CMS interaction point, find out more: http://cern.ch/go/tW06F Image credit CERN-EX-0907211-01 Maximilien Brice/CERN © CERN - for terms of use see http://cern.ch/copyright	Photo			2014-11-25 12:34:28
	169005736520113_734453733308641	https://www.facebook.com/cern/posts/734453733308641:0	Did you guess it? The image, from April 1973, shows the “octopus” used to calibrate the pressure gauges of the Intersecting Storage Rings (ISR) accelerator, which ran from 1971 to 1984. More about the image: http://cern.ch/go/tG06Fa. This photo was a mystery image from CERN’s archive until we used crowd-sourcing to identify it, see more mystery images: http://cern.ch/go/tG06Fb. Congratulations to…	Photo			2014-11-24 06:11:06
	169005736520113_732976813456333	https://www.facebook.com/cern/posts/732976813456333:0	Guess what this is? Image © CERN - for terms of use see http://cern.ch/copyright (Answer will be posted on Monday...)	Photo			2014-11-21 03:00:13
	169005736520113_732664003487614	https://www.facebook.com/cern/posts/732664003487614	Don't miss tonight's #CERN60 webcast, starting in about 1 hour: "Past, present, future: LHC and future possibilities" by Guenther Dissertori, Lucie Linssen and Michelangelo Mangano. Find out more via: https://www.facebook.com/events/305844336283260/	Link			2014-11-20 09:27:49
	169005736520113_732649146822433	https://www.facebook.com/cern/posts/732649146822433:0	#ThrowbackThursday: The Ferranti Mercury, CERN's 1st "central" computer, see http://cern.ch/go/tT05Fa & video: http://cern.ch/go/tT05Fb #tbt #CERN60 Image CERN-CO-1269-1 © CERN - for terms of use see http://cern.ch/copyright	Photo			2014-11-20 08:45:19
	169005736520113_732619743492040	https://www.facebook.com/cern/posts/732619743492040:0	Now showing: CERN webcast of "Particles that fight cancer: the use of protons and carbon ions in cancer therapy" http://webcast.web.cern.ch/webcast/play.php?event=350487 More details here: https://www.facebook.com/events/304852259704328/ Image courtesy of Envision http://cern.ch/ENVISION/	Photo			2014-11-20 07:21:51
	169005736520113_732608656826482	https://www.facebook.com/cern/posts/732608656826482:0	CERN launches Open Data Portal to make public the data of LHC experiments http://cern.ch/go/tN15F #cernopendata Follow the LHC experiments on Facebook via: https://www.facebook.com/ALICE.EXPERIMENT https://www.facebook.com/ATLASexperiment https://www.facebook.com/CMSexperiment https://www.facebook.com/LHCbExperiment Image courtesy of CMS	Photo			2014-11-20 06:50:26
	169005736520113_731893190231362	https://www.facebook.com/cern/posts/731893190231362:0	LHCb observes two new baryon particles The particles, known as the Xi_b'- and Xi_b*-, were predicted to exist by the quark model but had never been seen before http://home.web.cern.ch/about/updates/2014/11/lhcb-observes-two-new-baryon-particles Image shows the LHCb underground area, with the LHC beampipe in the foreground. Image credit: Anna Pantelia © CERN - for terms of use see http://cern.ch/c…	Photo			2014-11-19 01:56:55
	169005736520113_305844336283260	https://www.facebook.com/events/305844336283260/	CERN60 webcast: "Past, present, future: LHC and future possibilities" by Guenther Dissertori, Lucie Linssen and Michelangelo Mangano	Status			2014-11-18 14:28:22
	169005736520113_304852259704328	https://www.facebook.com/events/304852259704328/	CERN webcast: "Particles that fight cancer: the use of protons and carbon ions in cancer therapy"	Status			2014-11-18 13:49:49
	169005736520113_731536413600373	https://www.facebook.com/cern/posts/731536413600373:0	A radio-frequency quadrupole for Linac4: http://cern.ch/go/tW05Fa Want to work with it? http://cern.ch/go/tW05Fb (via CERN Jobs) Image credit Maximilien Brice/CERN (CERN-AC-1005113-08) © CERN - for terms of use see http://cern.ch/copyright	Photo			2014-11-18 08:05:11
	169005736520113_731516180269063	https://www.facebook.com/cern/posts/731516180269063:0	Humanitarian technology: see the results of THE Port hackathon at CERN http://cern.ch/go/tN14F #CERN60 Image courtesy of THE Port.	Photo			2014-11-18 07:04:47
	169005736520113_731218156965532	https://www.facebook.com/cern/posts/731218156965532:0	Did you guess it? The image shows an electrostatic protocol treatment lens being tested in the ASACUSA experiment in 2012. ASACUSA (Atomic Spectroscopy And Collisions Using Slow Antiprotons) is one of the antimatter experiments at CERN and aims to precisely measure the hyperfine structure of antihydrogen. It has recently started running with a totally new setup, find out more: http://cern.ch/go/t…	Photo			2014-11-17 13:07:01
	169005736520113_731012123652802	https://www.facebook.com/cern/posts/731012123652802	via CMS	Photo			2014-11-17 06:36:41
	169005736520113_731004876986860	https://www.facebook.com/cern/posts/731004876986860	Spread the word: high-school students aged 16 or older can now register to enter CERN's Beamline for Schools competition for the chance to do a real experiment at CERN: http://cern.ch/go/tN13F #bl4s video: http://cern.ch/go/tN13Fb	Link			2014-11-17 06:14:02
	169005736520113_730933246994023	https://www.facebook.com/cern/posts/730933246994023	via US LHC (Large Hadron Collider) Interstellar Movie, meet the Large Hadron Collider [video]	Link			2014-11-17 02:33:44
	169005736520113_729515653802449	https://www.facebook.com/cern/posts/729515653802449:0	Guess what this is? Image © CERN - for terms of use see http://cern.ch/copyright (Answer will be posted on Monday...)	Photo			2014-11-14 02:30:13
	169005736520113_729197947167553	https://www.facebook.com/cern/posts/729197947167553:0	#ThrowbackThursday CERN control rooms: http://cern.ch/go/tT04F (Top images: PS control room in 1963 and 1974, bottom images: SPS control room in 1977 and LHC control room in 2011) #tbt #CERN60 Images CERN-CO-6301349, CERN-PHOTO-7402124-1, CERN-PHOTO-7701610-1, CERN-AC-1111289-08 credit Maximilien Brice/CERN © CERN for terms of use see http://cern.ch/copyright	Photo			2014-11-13 07:59:48
	169005736520113_728606697226678	https://www.facebook.com/cern/posts/728606697226678	How standard is the Higgs boson discovered in 2012? Without a doubt, it is a Higgs boson, but is it the Higgs boson of the Standard Model? Run 2 of the LHC will study this question and look for other Higgs bosons, says theorist John Ellis http://home.web.cern.ch/about/updates/2014/11/how-standard-higgs-boson-discovered-2012	Link			2014-11-12 00:54:51
	169005736520113_728314790589202	https://www.facebook.com/cern/posts/728314790589202	via CMS	Photo			2014-11-11 08:47:18
	169005736520113_728262990594382	https://www.facebook.com/cern/posts/728262990594382:0	The LHCb experiment’s RICH detector Hybrid Photon Detector (HPD) tubes. The LHCb Experiment at CERN studies beauty quarks: http://cern.ch/go/tW04F For more images from CERN, follow us on Instagram: http://instagram.com/cern #science #physics #particlephysics #CERN #LHC #Large #Hadron #Collider #LHCb #beauty #beautyquark #quark #quarks #matter #antimatter #detector #particles #particle Image credi…	Photo			2014-11-11 06:32:43
	169005736520113_727845477302800	https://www.facebook.com/cern/posts/727845477302800:0	CERN celebrates #WorldScienceDay and 60 years of science for peace #CERN60 http://cern.ch/go/NKV6 (pic: @UNGeneva)	Photo			2014-11-10 08:45:32
	169005736520113_727793410641340	https://www.facebook.com/cern/posts/727793410641340:0	Did you guess it? The image, taken in 2005, shows tests of some of the 80,000 lead-tungstate crystals needed for the CMS electromagnetic calorimeter. See how the software that tracked crystal production is now open source and could be used for monitoring Alzheimer’s Disease and more: http://cern.ch/go/tG04F. Congratulations to Sylvain Fournier, the first to get the correct answer to Friday’s post…	Photo			2014-11-10 06:34:08
	169005736520113_726217670798914	https://www.facebook.com/cern/posts/726217670798914	CERN Tweetup inspires artist to create pieces for #johnbellday exhibition: http://cern.ch/go/tN12F	Link			2014-11-07 06:24:48
	169005736520113_726109627476385	https://www.facebook.com/cern/posts/726109627476385:0	Guess what these are? Image © CERN - for terms of use see http://cern.ch/copyright (Answer will be posted on Monday...)	Photo			2014-11-07 02:54:57
	169005736520113_725683667518981	https://www.facebook.com/cern/posts/725683667518981	[English text below] À partir de ce soir jusqu'au 23 Novembre, le Colloque Wright pour la Science, en partenariat avec l'UNIGE, le CERN et les autres, offre un spectacle son et lumière dans le Parc des Bastions tous les soirs à 17h45, 19h00 et 20h30 (durée 15 minutes), entrée libre. Du 10 au 14 novembre à 18h30, la 16e Colloque Wright pour la Science se donner des conférences publiques à Uni Dufo…	Link	France, Switzerland		2014-11-06 08:38:04
	169005736520113_725666617520686	https://www.facebook.com/cern/posts/725666617520686:0	CERN is crowdsourcing to identify mystery archive images. Want to know what this is? See: http://cern.ch/go/tT03F Image credit: CERN-PHOTO-7003374 © CERN - for terms of use see http://cern.ch/copyright #science #physics #particlephysics #CERN #CERN60 #ThrowbackThursday #TBT #history #Geneva	Photo			2014-11-06 07:50:58
	169005736520113_725647897522558	https://www.facebook.com/cern/posts/725647897522558	Via Perimeter Institute - Outreach: #piLIVE Watch the webcast of Nima Arkani-Hamed's talk on "Quantum Mechanics and Spacetime in the 21st Century" tonight at 7pm EST / 1am CET. More info here: http://ow.ly/DUYIS	Link			2014-11-06 07:03:21
	169005736520113_724797474274267	https://www.facebook.com/cern/posts/724797474274267:0	[English text below] Le film « La Fièvre des Particules - Particle Fever » sortie en salles en Suisse Romande et en France a partir du 5 novembre (en anglais sous-titré en français). Le CERN et le distributeur Jupiter Films proposent des rencontres avec les protagonistes du documentaire après les projections, plus d'information sur http://cern.ch/go/tN11Fw. --- The film "Particle Fever" opens in …	Photo			2014-11-04 09:29:48
	169005736520113_724788577608490	https://www.facebook.com/cern/posts/724788577608490:0	The inner tracker barrel of the LHC’s Compact Muon Solenoid (CMS) detector, find out more: http://cern.ch/go/tW03F Image credit: Maximilien Brice/CERN © CERN - for terms of use see http://cern.ch/copyright. For more images from CERN, follow us on Instagram: http://instagram.com/cern #science #physics #particlephysics #CERN #LHC #Large #Hadron #Collider #CMS #Compact #Muon #Solenoid #inner #tracke…	Photo			2014-11-04 09:06:22
	169005736520113_724769487610399	https://www.facebook.com/cern/posts/724769487610399:0	Happy #johnbellday! CERN joins The Royal Irish Academy in celebrating 50 years of Bell’s theorem, which laid the foundations for quantum-information science: http://cern.ch/go/tN10F Image of theoretician John Bell at CERN in 1982. Image credit CERN-PHOTO-8206265-1 © CERN - for terms of use see http://cern.ch/copyright	Photo			2014-11-04 08:21:27
	169005736520113_724725514281463	http://www.facebook.com/media/set/?set=ms.c.eJw9yskJADAMA7CNSmPsONl%7E%3BsUKvp0AGDQlEBRPD186gW9%7E_zWYF%7E_9v7ycx3nAoPuEB4%7E-.bps.a.724725514281463.1073741829.169005736520113&type=1	On 4 Nov 2014, Dr Fabiola Gianotti has been selected by CERN Council to become next CERN Director General. http://cern.ch/go/tN09F Image credit Maximilien Brice/CERN © CERN - for terms of use see http://cern.ch/copyright	Photo			2014-11-04 06:28:54
	169005736520113_724716757615672	https://www.facebook.com/cern/posts/724716757615672	With the next Director-General announced, watch the press conference starting in a few minutes via http://cern.ch/webcast/ and send your questions via Twitter to @CERNpressoffice	Photo			2014-11-04 06:00:14
	169005736520113_724697187617629	https://www.facebook.com/cern/posts/724697187617629:0	CERN Council selects Italian physicist, Dr Fabiola Gianotti, as CERN’s next Director-General. Dr Gianotti’s mandate will begin on 1 January 2016 and run for a period of five years, read more: http://cern.ch/go/tN09F Image of Fabiola Gianotti in the cavern of the ATLAS Experiment at CERN. Image credit Claudia Marcelloni/CERN © CERN - for terms of use see http://cern.ch/copyright	Photo			2014-11-04 05:01:00
	169005736520113_724254014328613	http://www.facebook.com/media/set/?set=ms.c.eJxFzksSwEAEBNAbpWjG5%7E%3B4XS4Uhy1dN41AcJXEzTtXH20qZB%7E_5rFYQxjb1Mm2fPY119Etcsldvv3udx37Pp4%7E%3Bjyk3YNas9%7E%3B4La8gy8mtQ%7E-%7E-.bps.a.724254014328613.1073741828.169005736520113&type=1	Backstage of Swiss RTS TV show "la puce à l'oreille" filmed at CERN Control Centre with Bertrand Piccard as main guest. Image credit: Maximilien Brice/CERN © CERN - for terms of use see http://cern.ch/copyright.	Photo			2014-11-03 08:24:34
	169005736520113_724125417674806	https://www.facebook.com/cern/posts/724125417674806:0	Did you guess it? This image, taken in 1969, is one of the 120,000 CERN images from 1955-1985 currently being digitised. Its identity was a mystery until CERN asked for help http://cern.ch/go/tG03Fa. Now this and the other images have been identified thanks to crowdsourcing. The image shows a model of an ISR split field magnet, made up of two compensating magnets and installed at point 4 of the I…	Photo			2014-11-03 01:55:01
	169005736520113_722744664479548	https://www.facebook.com/cern/posts/722744664479548:0	What is lurking in the CERN tunnels? Find out in this video: http://cern.ch/go/tN08F #Halloween #SpookyScience Image credit CERN 66-7-119 © CERN - for terms of use see http://cern.ch/copyright	Photo			2014-10-31 07:38:25
	169005736520113_722665867820761	https://www.facebook.com/cern/posts/722665867820761:0	Guess what this is? Image © CERN - for terms of use see http://cern.ch/copyright (Answer will be posted on Monday...)	Photo			2014-10-31 03:58:37
	169005736520113_722284887858859	https://www.facebook.com/cern/posts/722284887858859:0	Find out how physicist & composer Domenico Vicinanza sonified LHC data to make #CERN60 music: http://cern.ch/go/tN07F	Photo			2014-10-30 07:10:31
	169005736520113_722225057864842	https://www.facebook.com/cern/posts/722225057864842:0	1970: Machine for weaving wires for use in multiwire proportional chambers. Georges Charpak won the 1992 Nobelprize.org in Physics for inventing these chambers in 1968: http://cern.ch/go/tT02F Image credit: CERN 70-03-303 © CERN - for terms of use see http://cern.ch/copyright #science #physics #particlephysics #CERN #CERN60 #ThrowbackThursday #TBT #multiwire #proportional #wire #chambers #chamber…	Photo			2014-10-30 04:56:29
	169005736520113_721786134575401	https://www.facebook.com/cern/posts/721786134575401:0	The TEDxCERN 2014 talks are now online! See: http://cern.ch/go/tN06F Image of the TEDxCERN 2014 speakers courtesy of https://www.facebook.com/tedxcern	Photo			2014-10-29 06:03:11
	169005736520113_721437357943612	https://www.facebook.com/cern/posts/721437357943612	After CERN, Google Street View have now mapped INFN - Istituto Nazionale di Fisica Nucleare. For more about CERN's Street View see: http://googlepolicyeurope.blogspot.be/2013/09/street-view-arrives-at-cern.html and https://www.facebook.com/cern/photos/pb.169005736520113.-2207520000.1414514086./590127921074557/?type=3&theater	Photo			2014-10-28 09:35:48
	169005736520113_721325594621455	https://www.facebook.com/cern/posts/721325594621455:0	A view of the ATLAS pixel detector as it is pushed into position inside the ATLAS Experiment at CERN, find out more: http://cern.ch/go/tW02F Image credit: Maximilien Brice/CERN © CERN - for terms of use see http://cern.ch/copyright. For more images from CERN, follow us on Instagram: http://instagram.com/cern #science #physics #particlephysics #CERN #LHC #Large #Hadron #Collider #ATLAS #pixel #det…	Photo			2014-10-28 04:06:47
	169005736520113_721318987955449	https://www.facebook.com/cern/posts/721318987955449	Arts@CERN announces 3 open calls today: Collide@CERN Prohelvetia, Accelerate@CERN Austria, and Accelerate@CERN Taiwan. For more information see CERN's latest press release, linked below, as well as Collide@CERN on Facebook and http://arts.web.cern.ch/	Link			2014-10-28 03:56:54
	169005736520113_721298524624162	https://www.facebook.com/cern/posts/721298524624162:0	From old times in CERN’s theory division to new life for a famous experiment, CERN Courier November issue out now http://cern.ch/go/tN05Fa (digital copy http://cern.ch/go/tN05Fb) Image © CERN - for terms of use see http://cerncourier.com/cws/copyright	Photo			2014-10-28 02:48:22
	169005736520113_720913601329321	https://www.facebook.com/cern/posts/720913601329321:0	Did you guess it? The image shows a pink glow illuminating the inside of a model of the LHC beam pipe, which is used to train engineers and technicians in CERN’s building 180. Find out more about the LHC (Large Hadron Collider): http://cern.ch/go/tG02Fa Congratulations to Chris Grimm, the first to get the correct answer to Friday’s post. Image credit: Guillaume Jeanneret/CERN © CERN - for similar…	Photo			2014-10-27 07:39:20
	169005736520113_719662944787720	https://www.facebook.com/cern/posts/719662944787720:0	Tim Berners-Lee's 1st CERN web server joins the Science Museum's new gallery "Information Age", opened today by Queen Elizabeth II, who took the occasion to send her first tweet. Read more about the birth of the world wide web at CERN: http://home.web.cern.ch/topics/birth-web Read more about today's gallery opening: http://blog.sciencemuseum.org.uk/insight/2014/10/24/her-majesty-the-queen-sends-h…	Photo			2014-10-24 13:29:58
	169005736520113_719432961477385	https://www.facebook.com/cern/posts/719432961477385:0	Guess what this is? Image © CERN - for terms of use see http://cern.ch/copyright (Answer will be posted on Monday...)	Photo			2014-10-24 03:09:34
	169005736520113_719397531480928	https://www.facebook.com/cern/posts/719397531480928	The Italian National Institute of Nuclear Physics (INFN - Istituto Nazionale di Fisica Nucleare), in collaboration with CERN, brings the LHC directly to Genoa’s central square, the Piazza de Ferrari during the Genoa Science Festival. This is one of the many events organised this year to celebrate CERN's 60th anniversary, find out more via http://cern60.web.cern.ch/	Photo			2014-10-24 00:38:27
	169005736520113_719143211506360	https://www.facebook.com/cern/posts/719143211506360	Pop Science are looking for poems inspired by science, enter their poetry competition: http://www.pop-science.eu/poetry/ by 30 October.	Photo			2014-10-23 08:52:36
	169005736520113_719027631517918	https://www.facebook.com/cern/posts/719027631517918:0	1969: The 1.2 m heavy-liquid bubble chamber gets a clean during the PS shutdown: http://cern.ch/go/bub1F Image credit: CERN-EX-6909176- © CERN - for terms of use see http://cern.ch/copyright #science #physics #particlephysics #CERN #CERN60 #ThrowbackThursday #TBT #PS #proton #synchrotron #accelerator #bubble #chamber #bubblechamber #history #Geneva	Photo			2014-10-23 03:36:27
	169005736520113_719011081519573	https://www.facebook.com/cern/posts/719011081519573	Five schools get a virtual visit to CERN & the South Pole thanks to CMS, ATLAS Experiment at CERN and IceCube Neutrino Observatory: http://cern.ch/go/ice1F Image courtesy of IceCube Neutrino Observatory	Photo			2014-10-23 02:37:18
	169005736520113_718245458262802	https://www.facebook.com/cern/posts/718245458262802	Explore how fundamental research is a driving force for innovation in this #CERN60 film: http://cern.ch/go/9L8Q [video]	Link			2014-10-21 08:55:40
	169005736520113_718225704931444	https://www.facebook.com/cern/posts/718225704931444:0	10 physics-themed #Halloween costume ideas, courtesy of Symmetry magazine: http://www.symmetrymagazine.org/article/october-2014/costumes-to-make-zombie-einstein-proud Image courtesy of Symmetry, artwork by Sandbox Studio, Chicago with Corinne Mucha.	Photo			2014-10-21 08:00:03
	169005736520113_718134074940607	https://www.facebook.com/cern/posts/718134074940607:0	The ALICE_Experiment is a heavy-ion detector on the Large Hadron Collider (LHC) ring designed to study quark-gluon plasma, a state of matter that may have existed in the first moments of the universe. Find out more: http://cern.ch/go/fPS7. This image shows the ALICE experiment’s inner tracker. Image credit: Maximilien Brice/CERN © CERN - for terms of use see http://cern.ch/copyright. For more ima…	Photo			2014-10-21 03:28:35
	169005736520113_717795124974502	https://www.facebook.com/cern/posts/717795124974502:0	And finally ... in today's #CERN60 United Nations event Secretary-General Ban Ki-moon gave his approval of the blue CERN visitor helmets! For more about today's event see: http://cern.ch/go/8rnz	Photo			2014-10-20 09:24:10
	169005736520113_717770041643677	https://www.facebook.com/cern/posts/717770041643677:0	Former United Nations Secretary-General Kofi Annan joins speakers at today's event “CERN: 60 years of science for peace & development”, watch live via http://webtv.un.org/ See: https://www.facebook.com/events/305130719692240/ For more details see: http://cern.ch/go/8rnz United Nations Economic and Social Council UNESCO #CERN60 #science4peace #SustDev	Photo			2014-10-20 08:18:24
	169005736520113_717766301644051	https://www.facebook.com/cern/posts/717766301644051:0	United Nations Secretary-General Ban Ki-moon introduces today's event “CERN: 60 years of science for peace & development”, watch live via http://webtv.un.org/ See: https://www.facebook.com/events/305130719692240/ For more details see: http://cern.ch/go/8rnz United Nations Economic and Social Council UNESCO #CERN60 #science4peace #SustDev	Photo			2014-10-20 08:07:22
	169005736520113_717732724980742	https://www.facebook.com/cern/posts/717732724980742	Starting in 20 minutes via http://webtv.un.org, and live from the United Nations headquarters in New York, watch “CERN: 60 years of science for peace & development”. Follow https://twitter.com/CERN during the talks for more information and highlights.	Photo			2014-10-20 06:41:58
	169005736520113_717713391649342	https://www.facebook.com/cern/posts/717713391649342:0	Did you guess it? The image, taken in 1970, shows equipment used for generating and testing ozone gas. This image is just one of the quarter of a million CERN archive images currently being digitised, find out more here: http://cern.ch/go/g7rf To showcase this digital archive, CERN is now on Instagram: http://instagram.com/cern and will be sharing “Throwback Thursday” #tbt images on Twitter, Face…	Photo			2014-10-20 05:50:50
	169005736520113_717679094986105	https://www.facebook.com/cern/posts/717679094986105:0	Don't miss today's CERN60 United Nations event at 16h CEST, webcast via http://webtv.un.org See: https://www.facebook.com/events/305130719692240/ For more details see: http://cern.ch/go/8rnz United Nations United Nations Economic and Social Council UNESCO #CERN60 #science4peace #SustDev	Photo			2014-10-20 04:22:16
	169005736520113_305130719692240	https://www.facebook.com/events/305130719692240/	CERN60 webcast: Celebrating CERN's 60th anniversary with the United Nations	Status			2014-10-20 00:40:09
	169005736520113_715837345170280	https://www.facebook.com/cern/posts/715837345170280:0	The Collider exhibition embarks on an international tour, starting today in Paris: http://cern.ch/go/chD8 #ParisLHC Image courtesy of Palais de la découverte	Photo			2014-10-17 06:47:01
	169005736520113_715762491844432	https://www.facebook.com/cern/posts/715762491844432:0	Guess what this is? Image © CERN - for terms of use see http://cern.ch/copyright (Answer will be posted on Monday...)	Photo			2014-10-17 03:16:19
	169005736520113_715222265231788	https://www.facebook.com/cern/posts/715222265231788:0	1966: On-site surveyor during the construction of the Intersecting Storage Rings (ISR): http://home.web.cern.ch/about/accelerators/intersecting-storage-rings. Image © CERN - for terms of use see http://cern.ch/copyright #science #physics #particlephysics #CERN #CERN60 #ThrowbackThursday #TBT #ISR #accelerator #history #Geneva	Photo			2014-10-16 07:31:30
	169005736520113_715168181903863	https://www.facebook.com/cern/posts/715168181903863	Today at 16:00 CEST, Verflixtes Higgs is talking about “Big Science“. Participants of the hangout will be physicist Hans Peter Beck (ATLAS Experiment at CERN) and the neuroscientist Richard Frackowiak from the steering group of the Human Brain Project (HBP). Join the discussion and ask questions to the scientists:	Link			2014-10-16 04:44:59

[truncated: 3 more sheets: Lifetime Percentage of viewe..., Lifetime Paid views by ad id..., Lifetime Paid views by ad...001]
